# Supplementary material for: Novel insights into the progression and prognosis of the calpain family members in hepatocellular carcinoma: a comprehensive integrated analysis
Source: Front Mol Biosci. 2023 Jul 12;10:1162409. doi: 10.3389/fmolb.2023.1162409 (PMC10368982; doi:10.3389/fmolb.2023.1162409)
Supplement: Supplementary file 1 [file Table2.XLSX]

## Sheet: LIHC_MAF_Group_frequency_calpai
Gene	Frequency (%)
CAPN11	1.4245
CAPN15	1.4245
CAPN6	1.1396
CAPN9	1.1396
CAPN10	0.569801
CAPN14	0.2849
CAPN3	0.2849
CAPN7	0.2849
CAPN8	0.2849
CAPNS1	0.2849
