# Supplementary material for: Novel insights into the progression and prognosis of the calpain family members in hepatocellular carcinoma: a comprehensive integrated analysis
Source: Front Mol Biosci. 2023 Jul 12;10:1162409. doi: 10.3389/fmolb.2023.1162409 (PMC10368982; doi:10.3389/fmolb.2023.1162409)
Supplement: Supplementary file 2 [file Table3.XLSX]

## Sheet: lihc_person_table_methylation
Gene	p value	R square
CAPN5_cg03449125	1.24837e-39	-0.592389
CAPN13_cg235504291	1.29892e-39	0.592281
CAPN13_cg002600121	1.85827e-35	0.565068
CAPN13_cg022033361	2.58538e-30	0.527477
CAPN13_cg204237811	1.95045e-27	0.50419
CAPN1_cg25363789	4.7298e-25	-0.483435
CAPN12_cg036663091	9.05776e-19	-0.420814
CAPN6_cg00426668	5.94795e-15	0.375201
CAPN12_cg247123951	2.36297e-13	-0.353749
CAPN6_cg01307615	4.12852e-10	0.304437
CAPN14_cg126204611	7.9242e-10	0.29967
CAPN14_cg159410141	2.21124e-08	0.273852
CAPN8_cg19249749	2.67002e-07	-0.252611
CAPN9_cg27412093	3.50555e-07	-0.250171
CAPN14_cg041323531	6.14043e-07	0.245066
CAPN14_cg157418551	5.81502e-06	0.223362
CAPN9_cg07918814	7.03976e-06	-0.221415
CAPN5_cg25948980	7.34205e-06	-0.220985
CAPN9_cg03980366	7.43433e-06	-0.220857
CAPN9_cg24078695	9.41153e-06	-0.218424
CAPN2_cg09575442	1.37811e-05	0.214431
CAPN3_cg14833933	2.19232e-05	0.209466
CAPNS1_cg11545949	3.43077e-05	-0.204563
CAPN12_cg263303211	9.31919e-05	-0.193178
CAPN12_cg078101621	0.000638533	-0.169185
CAPN13_cg23550429	0.000743946	0.167142
CAPN5_cg24994611	0.000778026	0.166538
CAPN9_cg12410939	0.000821185	-0.165808
CAPN6_cg00785877	0.000891534	0.16469
CAPN5_cg06751802	0.00216484	-0.152153
CAPN6_cg13145750	0.00223877	0.15166
CAPN13_cg02203336	0.00237618	0.150782
CAPN13_cg00260012	0.00255575	0.149702
CAPN10_cg033714041	0.00354511	-0.144762
CAPN13_cg20423781	0.00432883	0.141672
CAPNS1_cg21983579	0.00722386	0.133466
CAPN5_cg14918391	0.00747132	-0.132911
CAPN12_cg03666309	0.00837468	0.131015
CAPN5_cg16641915	0.00864817	-0.130477
CAPNS1_cg23664318	0.0136298	0.122648
CAPN13_cg264710581	0.0138268	-0.122394
CAPN12_cg156981961	0.0163332	-0.119416
CAPN2_cg20686176	0.0179331	0.117718
CAPN14_cg12620461	0.0197091	0.115981
CAPN2_cg15033552	0.027172	-0.109911
CAPN9_cg00563566	0.04541	-0.0996063
CAPN14_cg15741855	0.0521824	0.0966727
CAPN12_cg07810162	0.0537962	-0.0960209
CAPN14_cg04132353	0.0540851	0.0959059
CAPNS1_cg25698915	0.11864	0.0777614
CAPN11_cg11226100	0.144062	-0.0728082
CAPN2_cg13195218	0.180232	-0.066802
CAPN12_cg24712395	0.23031	0.0598122
CAPN9_cg03704061	0.252418	-0.0570712
CAPN13_cg26471058	0.258812	-0.0563099
CAPNS1_cg20717845	0.265535	0.0555232
CAPN14_cg15941014	0.265833	0.0554886
CAPN5_cg27249581	0.269054	-0.0551169
CAPN10_cg241325001	0.283569	-0.0534782
CAPN5_cg09925428	0.300115	-0.0516778
CAPN2_cg19029214	0.302702	0.0515308
CAPN10_cg264296941	0.307636	0.0508814
CAPN2_cg00792251	0.310636	-0.0505672
CAPN13_cg240326911	0.3538	-0.0462507
CAPN6_cg17582679	0.371058	-0.0446188
CAPN12_cg15698196	0.399263	-0.0420495
CAPN1_cg11245116	0.400904	0.0419035
CAPN10_cg03371404	0.406928	-0.0413704
CAPNS1_cg05214679	0.428427	-0.0395048
CAPN10_cg247673151	0.432508	0.0391569
CAPN5_cg08103551	0.43712	0.038766
CAPN3_cg25583367	0.448215	0.0378352
CAPN13_cg24032691	0.450164	-0.0376731
CAPN2_cg05228802	0.460922	-0.0367851
CAPN1_cg24856234	0.474312	0.0356957
CAPN10_cg04303908	0.486202	0.0347425
CAPN10_cg043039081	0.517898	0.0322606
CAPN12_cg26330321	0.538241	-0.0307089
CAPN11_cg26874450	0.548142	-0.0299644
CAPN2_cg07629844	0.557542	0.0292637
CAPN1_cg05072951	0.587037	0.027101
CAPN1_cg15209987	0.599287	0.0262177
CAPN10_cg24767315	0.612644	0.0252638
CAPNS1_cg10204053	0.673529	0.0210238
CAPNS1_cg25010998	0.685598	0.0202019
CAPN11_cg268744501	0.687511	0.0200721
CAPN6_cg19688503	0.693857	0.0196426
CAPN5_cg03547523	0.756367	-0.0154828
CAPN6_cg24149658	0.776604	-0.0141601
CAPN5_cg01449846	0.785188	-0.0136021
CAPN5_cg24414039	0.791096	0.013219
CAPN10_cg26429694	0.804898	-0.0123271
CAPN1_cg19051815	0.816894	-0.011555
CAPN1_cg00686623	0.839184	0.0101276
CAPN10_cg267072631	0.841756	-0.0099635
CAPN11_cg112261001	0.849522	0.00946845
CAPN10_cg26707263	0.857266	0.00897577
CAPN2_cg20266715	0.884122	-0.00727358
CAPN1_cg00462763	0.889798	-0.00691498
CAPNS1_cg20731533	0.908719	0.00572198
CAPN2_cg24150051	0.913801	-0.0054021
CAPN1_cg16291112	0.959792	-0.00251599
CAPN10_cg24132500	0.969494	-0.00190858
CAPN8_cg27235315	0.979602	0.00127598
CAPN1_cg07139985	0.993882	0.000383154
