# Supplementary material for: Novel insights into the progression and prognosis of the calpain family members in hepatocellular carcinoma: a comprehensive integrated analysis
Source: Front Mol Biosci. 2023 Jul 12;10:1162409. doi: 10.3389/fmolb.2023.1162409 (PMC10368982; doi:10.3389/fmolb.2023.1162409)
Supplement: Supplementary file 3 [file Table6.XLSX]

## Sheet: Table S8 LASSO RESULTS COEFFICI
Gene	Coefficients
SOX11	0.0497562
KIF25-AS1	0.0436329
AC080038.4	0.041808
AL451064.1	0.0417849
SLC6A3	0.036071
SHISA9	0.0342723
DPYSL4	0.0317711
GABRA3	0.0235873
KRT17	0.0122881
CXCL8	0.011256
CLEC2L	0.0110896
SPP1	0.00244068
GJB3	0.0023612
POF1B	0.0021681
CYP19A1	0.00078997
PON1	0
TMEM132A	0
CCL26	0
USH1C	0
SCN4A	0
AASS	0
MASP2	0
DCN	0
CYP3A43	0
CPS1	0
IBSP	0
TMSB10	0
DEPDC1B	0
OTC	0
CAPG	0
ITIH1	0
F7	0
COL11A1	0
CLDN18	0
ACSM2B	0
PKM	0
SPP2	0
ABCB11	0
CD5L	0
PPP2R2C	0
AFM	0
CPB2	0
TRPM3	0
KIF3C	0
IGSF9	0
PTHLH	0
F11	0
TESC	0
FXYD3	0
TYRO3	0
TSPAN15	0
SEC14L2	0
UPB1	0
SLC10A1	0
PCK2	0
HAO1	0
SRPX	0
F9	0
CBLN1	0
TMC5	0
AP3B2	0
TRPA1	0
TNNT1	0
SULT2A1	0
AGR2	0
CA9	0
RUNDC3A	0
PTGES3L-AARSD1	0
HLF	0
UGT2B10	0
FOLR1	0
APOC3	0
CEP126	0
DAO	0
MGP	0
GYS2	0
ULBP1	0
GPLD1	0
C7	0
AGXT2	0
EHHADH	0
KNG1	0
HRG	0
HGD	0
C3orf52	0
ITGB6	0
CTH	0
MFAP2	0
DNAH7	0
TECTB	0
A1BG	0
SARDH	0
ARHGAP40	0
ZNF391	0
GNMT	0
ABCC4	0
PROZ	0
LIF	0
AP1M2	0
EGLN3	0
CDO1	0
TNNI3	0
UNC13A	0
PNCK	0
RGN	0
GALNT15	0
G6PC	0
DMGDH	0
BHMT2	0
POSTN	0
CFHR4	0
SLCO1B1	0
DSG1	0
IGF2BP3	0
CHAD	0
ALDOB	0
BAAT	0
LRRC1	0
TTPA	0
STRA6	0
ABCG5	0
CYP2C9	0
CYP2C8	0
SLC38A4	0
AMDHD1	0
RDH16	0
GCNT3	0
CHST4	0
PMAIP1	0
F13B	0
PKLR	0
PPFIA4	0
ABCG8	0
ACKR2	0
NR1I2	0
BHMT	0
LECT2	0
GFRA3	0
ADHFE1	0
ADAM12	0
MAT1A	0
HSPB8	0
ABCA9	0
ABCA6	0
GOLGA7B	0
FZD7	0
NAT2	0
HKDC1	0
SLC6A1	0
C8A	0
XDH	0
CLDN14	0
UROC1	0
TFF2	0
TFF1	0
CRYAA	0
CYP3A4	0
BDH1	0
CD300LG	0
ZG16B	0
ACOT11	0
AKR7A3	0
TDRD5	0
SPATA17	0
KCNF1	0
ATP1A1	0
CXCL3	0
CXCL5	0
CXCL1	0
KLF15	0
KLKB1	0
LEAP2	0
CTHRC1	0
BTNL9	0
MOGAT2	0
PRTG	0
MFAP4	0
MMP10	0
GLYATL1	0
IGF2	0
GPT	0
RCOR2	0
C3P1	0
CYP7A1	0
ACOX2	0
PLA2G4F	0
MYRIP	0
FABP6	0
PFKFB3	0
HTRA3	0
KRT15	0
KRT20	0
PAH	0
SCG2	0
ACOT12	0
SLCO4C1	0
PIFO	0
CA5A	0
SLC22A1	0
ETV4	0
CREG2	0
SPHK1	0
MBOAT4	0
CPN2	0
ADORA2A-AS1	0
TPPP2	0
C10orf91	0
CYP8B1	0
HOXC9	0
LINC01559	0
TMEM132E	0
C6orf223	0
KCNIP1	0
ZNF320	0
ACSM2A	0
SLC35F3	0
EFNA5	0
KCND2	0
KRT6B	0
CYP4F2	0
CYP4F12	0
CYP4F3	0
C1QL4	0
CYP4A11	0
ADH1A	0
DNER	0
NUGGC	0
CTSE	0
SLC22A25	0
ZNF239	0
IL27	0
STPG3	0
TAT	0
LPA	0
PPP1R14C	0
APCDD1L	0
RNU1-70P	0
ASPDH	0
IGKV4-1	0
IGLV7-43	0
IGLV3-19	0
IGLV2-11	0
IGLV3-10	0
IGLC2	0
IGHG3	0
IGHV2-26	0
IGHV4-28	0
IGHV3-73	0
PFN1P11	0
LINGO4	0
LINC00671	0
GBP7	0
AZGP1P1	0
AC004540.1	0
AC020937.1	0
IGSF23	0
PPP1R3G	0
CERS1	0
AL109933.1	0
APOC4-APOC2	0
LHFPL3-AS2	0
AL360181.1	0
LINC02041	0
HNF4A-AS1	0
LRRC3-DT	0
BANF1P2	0
IGHV4-31	0
TGFB2-AS1	0
LINC00665	0
MTND4P20	0
FYTTD1P1	0
RPL7L1P3	0
C12orf75	0
TRMT112P4	0
GSTA7P	0
LINC01352	0
IGKV1-6	0
IGKV1-17	0
AADACP1	0
PLGLA	0
TCP10L	0
RPLP0P2	0
CFHR1	0
IGKV3-15	0
MTCYBP18	0
AC079061.1	0
HAS2-AS1	0
LINC02428	0
LINC02362	0
LINC00942	0
GBA3	0
LINC02499	0
MTCYBP35	0
AP003716.1	0
TRNP1	0
AP003469.2	0
AL157756.1	0
AP001781.1	0
AC010185.1	0
CLEC5A	0
AL161668.4	0
AC121758.1	0
AOC4P	0
AC010336.2	0
TAT-AS1	0
AC115619.1	0
AC099508.2	0
LINC02188	0
TBILA	0
AC116025.1	0
CR936218.2	0
TMEM220-AS1	0
AC015908.2	0
AC015908.3	0
CCDC177	0
LINC02560	0
CYP4F23P	0
AC133539.1	0
AL354872.2	0
CASC15	0
AL445423.1	0
AP001065.1	0
AL445493.3	0
AC008250.2	0
AC021491.4	0
SRD5A2	0
IGLV2-8	0
AC006329.2	0
AC091925.1	0
AC087164.2	0
AC012313.10	0
CFHR3	-0.00109203
TRIM55	-0.00281466
CPS1-IT1	-0.00424072
ADH4	-0.00480896
LINC01554	-0.00891209
MTND5P1	-0.0107022
ACNATP	-0.0128142
IGLV4-69	-0.0213311
MTND6P3	-0.022034
SLC16A11	-0.0268782
IGLV3-9	-0.0356776
FTCD	-0.0387692
ANXA10	-0.0389111
TTYH1	-0.041986
PRICKLE1	-0.0879659
