# Supplementary material for: Novel insights into the progression and prognosis of the calpain family members in hepatocellular carcinoma: a comprehensive integrated analysis
Source: Front Mol Biosci. 2023 Jul 12;10:1162409. doi: 10.3389/fmolb.2023.1162409 (PMC10368982; doi:10.3389/fmolb.2023.1162409)
Supplement: Supplementary file 4 [file Table4.XLSX]

## Sheet: Group_OS_DEGs
Gene	logFC	t	adj.P.Val
CAPN6	5.61216	24.4777	5.29689e-74
SPINT1	2.94317	10.9076	1.06126e-19
C1orf116	2.59881	10.2478	1.52993e-17
KRT19	3.81828	10.1222	3.1304e-17
SOX9	2.13241	10.0371	4.69053e-17
AC010368.1	-1.04371	-9.97066	5.94782e-17
PROM1	3.31555	10.0202	4.69053e-17
WNK2	3.24301	9.83269	1.52261e-16
RPSAP52	1.81713	9.81919	1.52261e-16
HILS1	2.51955	9.76975	2.01719e-16
PGBD4P3	-1.31735	-9.67947	3.70441e-16
EPHB3	1.87605	9.66639	3.7588e-16
AL355312.4	1.07901	9.56062	7.30352e-16
SYT13	3.44283	9.5811	6.71559e-16
MMP7	3.41098	9.53627	7.7103e-16
C3orf52	2.27869	9.54013	7.7103e-16
TPM4	1.0191	9.37688	2.46214e-15
RNU6-725P	-1.54323	-9.34274	3.01609e-15
ITGB8	2.54344	9.27491	4.72896e-15
ATP1A1	1.00006	9.12953	1.29547e-14
AC015722.2	1.88466	9.07251	1.81325e-14
MACC1	2.12032	9.09876	1.55747e-14
TULP1	1.33856	9.06044	1.90168e-14
PLEKHB1	2.37539	9.02657	2.26025e-14
SFRP5	3.61804	9.03831	2.15366e-14
GRK5-IT1	1.2772	8.95688	3.52435e-14
SOX4	1.51745	8.947	3.66175e-14
TMEM51-AS1	1.94571	8.9911	2.8346e-14
FAM129B	1.05947	8.92081	4.29747e-14
NGB	1.1273	8.91509	4.33853e-14
VTCN1	2.91378	8.90552	4.51139e-14
BICDL2	2.72234	8.87186	5.60908e-14
C6orf132	2.34224	8.83328	7.0269e-14
ZNF280A	2.03734	8.80471	7.87847e-14
AC069499.2	1.24677	8.80299	7.87847e-14
RHOV	2.38647	8.84398	6.68589e-14
KRT80	2.41272	8.81038	7.87847e-14
TMEM51	1.20896	8.75805	1.06777e-13
B3GALT5	2.41015	8.80612	7.87847e-14
AC004975.2	1.45303	8.74312	1.13429e-13
PKM	1.45233	8.75354	1.07675e-13
FBLIM1	1.1109	8.70394	1.44119e-13
MISP	3.26826	8.69937	1.45689e-13
SLC5A1	2.68625	8.71286	1.3818e-13
AP003063.1	1.59631	8.63454	2.10053e-13
AL049775.1	1.58761	8.65522	1.84477e-13
GPRIN2	2.37817	8.66439	1.76182e-13
LRRC38	2.82164	8.60918	2.4308e-13
DDR1	1.59781	8.58548	2.81203e-13
KIF3C	1.07872	8.58361	2.81203e-13
KIAA1211	2.04927	8.60898	2.4308e-13
FRAS1	2.52989	8.55666	3.35383e-13
COL16A1	1.66329	8.54737	3.52192e-13
SPHK1	1.93439	8.5211	4.10853e-13
AC007326.1	1.3233	8.51342	4.19704e-13
VEPH1	2.30665	8.52633	4.02634e-13
VCAN	1.95729	8.46898	5.63482e-13
AP001029.1	1.25764	8.45473	5.81218e-13
CFTR	3.11168	8.46298	5.63482e-13
ESRP1	3.27023	8.46306	5.63482e-13
SPINT1-AS1	2.34697	8.46119	5.63482e-13
LRRIQ1	1.87198	8.45014	5.91629e-13
LINC02641	1.39595	8.40706	7.59429e-13
TBILA	1.93735	8.44732	5.9483e-13
PRSS22	2.52059	8.43262	6.51165e-13
AC069271.1	-1.07985	-8.36499	1.0103e-12
SERPINE2	1.69124	8.3595	1.02209e-12
FZD1	1.04845	8.3399	1.13412e-12
SLC34A2	3.12224	8.33925	1.13412e-12
BTF3P12	-1.00317	-8.29724	1.5074e-12
SEMA3C	1.94398	8.28423	1.61124e-12
MFAP2	1.94097	8.20117	2.82653e-12
CTNND2	3.39379	8.20086	2.82653e-12
GABRA5	1.44974	8.12259	4.76964e-12
BTNL9	-1.45555	-8.1026	5.32791e-12
AL929236.1	1.38832	8.0992	5.35815e-12
ZPLD1	2.52755	8.13082	4.55796e-12
CLIC6	2.22903	8.11375	5.01295e-12
RBP7	-1.34482	-8.08328	5.91829e-12
AC009806.1	1.2231	8.07962	5.9371e-12
LYPD6B	2.45517	8.10166	5.32791e-12
AC012313.9	-1.25831	-8.08114	5.9371e-12
FHOD3	2.14576	8.06296	6.59253e-12
AC010185.1	-1.29266	-8.05189	6.99818e-12
KRT7	2.67684	8.02175	8.31792e-12
CXCL5	2.87695	8.04056	7.45634e-12
COL11A1	2.58133	8.03053	7.90937e-12
LAMC2	2.21642	8.00626	9.07033e-12
LAMA1	2.12919	8.01642	8.54178e-12
QSOX1	1.5966	7.99338	9.81396e-12
PMEPA1	1.47024	7.97675	1.0768e-11
B4GALNT4	2.67355	7.98847	1.00513e-11
INAVA	2.21774	7.96376	1.12477e-11
AL359893.1	-1.59037	-7.96801	1.11312e-11
KLC3	2.06288	7.97532	1.0768e-11
COL3A1	1.64086	7.97422	1.0768e-11
KCNJ16	2.56034	7.95992	1.1442e-11
DHRS4L1	-1.25258	-7.94233	1.27932e-11
NALCN	2.15015	7.92396	1.43262e-11
AC108860.2	1.94742	7.92318	1.43262e-11
AF233439.1	1.59307	7.89934	1.6596e-11
AC087482.1	-1.57538	-7.87434	1.91473e-11
AC116362.1	-1.05447	-7.87497	1.91473e-11
MIR200CHG	2.19998	7.86841	1.97687e-11
LINC00316	1.53837	7.86218	2.04514e-11
LINC00494	2.34181	7.89169	1.73056e-11
AL138760.1	1.36082	7.8483	2.22913e-11
AL161938.1	1.50753	7.83646	2.37644e-11
SEC16B	-1.1483	-7.83355	2.39736e-11
AC023794.6	1.38404	7.83276	2.39736e-11
PKP3	2.35348	7.84409	2.2749e-11
AC009336.1	1.27331	7.82394	2.4849e-11
COL9A2	1.4106	7.80746	2.6672e-11
LAMP5	2.02188	7.81944	2.54195e-11
ITPR3	1.57315	7.79451	2.87469e-11
RCOR2	1.70914	7.81664	2.57039e-11
FAM83B	2.04365	7.81189	2.6342e-11
FLNA	1.12504	7.82843	2.42939e-11
AC010547.2	2.17037	7.80864	2.6672e-11
CASC15	1.53708	7.78172	3.08844e-11
FUT4	1.22834	7.76082	3.43055e-11
AC137056.2	-1.86952	-7.77279	3.23302e-11
DPYSL5	1.6051	7.73976	3.89908e-11
AP000943.4	1.07872	7.75125	3.63385e-11
MYO3A	2.12223	7.73051	4.12124e-11
SEL1L3	1.43824	7.72085	4.36779e-11
TGFA	1.55098	7.70926	4.62597e-11
TMEM190	1.10511	7.69851	4.93921e-11
WNT7B	2.25936	7.71958	4.375e-11
LRRN1	2.05567	7.71046	4.6201e-11
PCNX2	1.20309	7.67211	5.81827e-11
CDCP1	1.57628	7.66792	5.94467e-11
AL591686.1	1.78603	7.67649	5.68769e-11
AC099542.1	1.06412	7.65936	6.25408e-11
MTCL1	1.42143	7.64771	6.54626e-11
PLIN5	-1.18849	-7.65081	6.45275e-11
CHST4	2.70575	7.65378	6.36651e-11
KRT79	1.43153	7.6352	7.07231e-11
TCN1	2.05451	7.65511	6.35128e-11
CALHM3	1.10637	7.62123	7.71522e-11
COL1A1	1.68602	7.65722	6.30299e-11
SPINT2	1.80758	7.60855	8.14035e-11
LINC01507	1.29783	7.60658	8.1983e-11
ALKAL1	1.87082	7.61204	8.05128e-11
ITIH5	2.01683	7.58422	9.34472e-11
COL1A2	1.48189	7.60929	8.14035e-11
F11-AS1	-1.36623	-7.55698	1.1002e-10
AL121957.1	1.42726	7.5538	1.11717e-10
AC079336.6	1.07699	7.55233	1.12157e-10
RAB25	2.53271	7.56809	1.02802e-10
LDHD	-1.25962	-7.54184	1.19549e-10
TMEM132A	1.24625	7.51784	1.38543e-10
MAPK13	1.5826	7.51556	1.39313e-10
GLIS2	1.16636	7.51234	1.41263e-10
ILDR1	2.1846	7.51529	1.39313e-10
AL353593.2	1.2518	7.4894	1.62549e-10
HS6ST2	2.48993	7.49654	1.55931e-10
AL356740.3	1.71457	7.46868	1.82299e-10
CILP2	1.6917	7.47314	1.77978e-10
TSPAN15	1.02869	7.4527	1.98125e-10
NCK2	1.02288	7.45197	1.98125e-10
PNMA2	1.45004	7.4501	1.99517e-10
PIWIL4	1.26463	7.4316	2.24108e-10
CERCAM	1.24434	7.42489	2.31782e-10
STMN2	2.74064	7.4218	2.34112e-10
ALDH1L1-AS2	-1.87001	-7.41491	2.4276e-10
LINC02609	-1.00699	-7.40152	2.63319e-10
HTRA3	1.55359	7.39886	2.66602e-10
SLC28A3	1.97623	7.41471	2.4276e-10
PPY2P	1.46575	7.39033	2.77726e-10
AL049646.1	1.03683	7.39471	2.71214e-10
AC080038.1	1.2302	7.3838	2.87002e-10
LINC02389	1.37863	7.37283	2.99536e-10
CSE1L-AS1	-1.06592	-7.37646	2.93909e-10
AL449403.2	1.95298	7.37788	2.92604e-10
URAHP	-1.03767	-7.36193	3.18563e-10
EPCAM	3.00413	7.35674	3.26455e-10
EPS8L1	1.65897	7.35823	3.24827e-10
HAS1	1.92722	7.37821	2.92604e-10
PDP1	1.05183	7.35054	3.3678e-10
S100A6	1.32232	7.3685	3.06651e-10
ARNT2	1.88779	7.3377	3.59491e-10
COL5A1	1.40867	7.35367	3.31508e-10
BAAT	-1.39407	-7.38273	2.87603e-10
ITGA3	1.22504	7.32097	3.88442e-10
A4GNT	1.96104	7.33318	3.68533e-10
SLCO4A1-AS1	1.87143	7.3286	3.74614e-10
ST14	1.42207	7.32691	3.76962e-10
LINC02560	1.40807	7.30564	4.25333e-10
PLPP4	1.96611	7.32951	3.74066e-10
PDPN	2.12217	7.29478	4.52399e-10
AC004130.1	1.69644	7.29677	4.48528e-10
MS4A8	2.16698	7.28913	4.67238e-10
DBN1	1.1012	7.28094	4.88464e-10
ANK3	1.33788	7.26571	5.29933e-10
KIAA1549L	1.65418	7.27919	4.91906e-10
TMSB10	1.10641	7.31684	3.97274e-10
SGPP2	1.80127	7.25259	5.62624e-10
RASAL1	2.00199	7.25547	5.54556e-10
AF064860.2	1.3553	7.26195	5.3624e-10
AC006254.1	-1.20262	-7.21991	6.83187e-10
TACSTD2	1.84985	7.20874	7.28166e-10
SCD5	1.34217	7.20718	7.32573e-10
COL8A2	1.40879	7.20281	7.44536e-10
LINC02636	1.38432	7.19634	7.67062e-10
AC096564.2	-1.01388	-7.19637	7.67062e-10
AL157756.1	-1.04617	-7.20344	7.44481e-10
DCXR-DT	-1.95448	-7.18702	8.08044e-10
AC005083.1	1.56496	7.19219	7.84722e-10
FMOD	1.53896	7.16947	8.93788e-10
MDFI	1.45734	7.16343	9.21926e-10
ALOX5	1.2288	7.16371	9.21926e-10
ADAM28	1.27474	7.16103	9.26447e-10
RPS20P22	1.23129	7.16032	9.26447e-10
MSC	1.75757	7.15544	9.52242e-10
LHFPL3-AS2	2.16247	7.17226	8.81319e-10
DZIP1L	1.0532	7.14887	9.89369e-10
MMP16	1.53624	7.14556	1.00678e-09
C11orf88	1.08302	7.12843	1.09479e-09
MOXD1	1.70377	7.12163	1.13103e-09
BACE2	1.51965	7.12765	1.09629e-09
GLIS1	1.42746	7.13127	1.08685e-09
ENO2	1.13821	7.11353	1.17011e-09
CLEC5A	1.53333	7.12677	1.0985e-09
ADGRF2	1.16237	7.13497	1.06533e-09
AC010735.2	-1.09317	-7.11696	1.1569e-09
CHRNB3	1.03905	7.13037	1.08913e-09
ISLR	1.91416	7.09685	1.26604e-09
STK32A	1.44957	7.11439	1.1685e-09
AC092384.3	1.23327	7.0854	1.35181e-09
KLF15	-1.14101	-7.10945	1.19089e-09
EPN3	1.62253	7.0968	1.26604e-09
DLG3	1.20056	7.07657	1.41535e-09
P3H3	1.22154	7.06905	1.46971e-09
PROM2	1.72633	7.07873	1.40074e-09
CLDN4	2.28115	7.07304	1.44251e-09
AC012456.1	-1.0499	-7.10912	1.19089e-09
VXN	-1.41926	-7.05887	1.54528e-09
TUBB3	1.47517	7.07128	1.45389e-09
ANO9	1.43172	7.04254	1.67156e-09
SLC26A9	1.7989	7.06077	1.53353e-09
NKILA	1.31296	7.051	1.60779e-09
ST6GALNAC5	1.71707	7.05022	1.60779e-09
AC211485.1	1.28623	7.02888	1.78249e-09
UCA1	2.13357	7.04042	1.68173e-09
FAXC	1.72595	7.0415	1.67724e-09
LINC02473	1.30564	7.02024	1.86485e-09
APOC4	-1.57411	-7.03278	1.75555e-09
ZDHHC8P1	1.77105	7.02697	1.79849e-09
NHLH2	1.72627	7.01751	1.89137e-09
EFNA5	1.93853	7.00964	1.98126e-09
PLXNB3	1.65027	7.00447	2.04055e-09
C12orf54	1.09166	7.00161	2.07128e-09
FNDC1	1.97243	6.98378	2.30276e-09
LINC01230	1.47928	7.02435	1.8228e-09
PDZRN3	1.57338	6.97486	2.40607e-09
AL354872.2	-1.59995	-6.94892	2.75633e-09
SLC6A6	1.27266	6.94739	2.77484e-09
GALNT5	1.66388	6.95977	2.62118e-09
TTYH1	1.66105	6.94261	2.8343e-09
CNTNAP5	1.26522	6.93287	2.99474e-09
F11	-1.31224	-6.95132	2.73848e-09
DCXR	-1.26353	-6.97974	2.34054e-09
S100A11	1.07221	6.94409	2.81625e-09
AL356000.1	-1.08028	-6.91244	3.2979e-09
AC133539.1	-1.48909	-6.92801	3.05188e-09
SSC5D	1.26042	6.90001	3.53398e-09
CXCL6	2.73273	6.88912	3.75051e-09
COL6A2	1.03011	6.934	2.98229e-09
DLG3-AS1	1.00029	6.92712	3.05188e-09
BGN	1.24203	6.93069	3.02722e-09
F3	1.15352	6.86936	4.14946e-09
OTP	1.07216	6.88532	3.81846e-09
LGALS14	2.76992	6.86735	4.19015e-09
AC092134.1	-1.03865	-6.87107	4.11656e-09
AC021491.4	-1.13918	-6.86429	4.25924e-09
CTSE	2.28325	6.86344	4.27036e-09
STRA6	1.85009	6.86091	4.31492e-09
NTM	1.86193	6.8514	4.52893e-09
OLFM4	2.16202	6.85141	4.52893e-09
TRPA1	1.59414	6.85299	4.50806e-09
PSG5	1.29828	6.83895	4.86593e-09
COL10A1	2.11951	6.8354	4.9612e-09
TPBG	1.38764	6.8247	5.21907e-09
LPAR1	1.56269	6.82575	5.20144e-09
AL049555.1	1.9218	6.82566	5.20144e-09
TGFB2	1.28283	6.80621	5.70389e-09
CA9	2.53219	6.80227	5.81528e-09
CDH17	2.01722	6.80887	5.62537e-09
NDUFA6-DT	-1.2624	-6.79211	6.08508e-09
GLI2	1.55298	6.79754	5.90974e-09
MIR135A1	-1.13974	-6.78474	6.35177e-09
DZIP1	1.0725	6.78121	6.47517e-09
ELOVL7	1.98132	6.77758	6.58941e-09
AC011352.3	1.1969	6.77699	6.59719e-09
AC007993.1	1.13809	6.7784	6.5721e-09
SCTR	1.68593	6.77099	6.82834e-09
FGFR1	1.01609	6.76052	7.22944e-09
PCLO	2.16478	6.75682	7.34084e-09
GRHL2	1.96187	6.75635	7.34084e-09
ADHFE1	-1.16485	-6.7543	7.40463e-09
MMP2	1.29132	6.75743	7.34084e-09
PAPLN	1.46878	6.74332	7.86378e-09
ERVE-1	1.4552	6.73553	8.17146e-09
EPHA6	1.73098	6.74076	7.95118e-09
NDUFB4P11	1.22873	6.73374	8.22343e-09
RRAD	1.27526	6.72835	8.45979e-09
CCDC8	1.29521	6.72783	8.46724e-09
SSPN	1.23416	6.72554	8.54111e-09
PFKFB3	1.13345	6.7339	8.22343e-09
LARP6	1.33154	6.71262	9.14488e-09
IL27	-1.39402	-6.70686	9.3656e-09
MTND6P3	-1.05138	-6.70651	9.3656e-09
FAM227A	1.20193	6.70365	9.44678e-09
FZD2	1.05183	6.68792	1.02605e-08
OLFML3	1.09751	6.68985	1.0185e-08
HUNK	1.76473	6.67392	1.10518e-08
AC010205.1	-1.3487	-6.68829	1.02599e-08
GPIHBP1	-1.0433	-6.66899	1.13627e-08
AL132765.2	1.20239	6.67502	1.10253e-08
SLC6A14	1.96853	6.67448	1.10378e-08
LINC01517	1.19404	6.69221	1.00618e-08
TESC	1.66539	6.66835	1.13827e-08
SLC4A3	1.70892	6.65366	1.23117e-08
GLP2R	1.68629	6.65696	1.21191e-08
ACOT11	1.20809	6.64062	1.30741e-08
ZNF239	1.46846	6.6355	1.34025e-08
PMAIP1	1.16146	6.63318	1.35294e-08
SRPX2	1.10715	6.62955	1.37235e-08
CPA4	1.53198	6.63975	1.31159e-08
COMP	2.23811	6.62289	1.41995e-08
DMGDH	-1.36751	-6.64654	1.27459e-08
ACOT6	-1.42846	-6.63292	1.35294e-08
F10-AS1	-1.12269	-6.63187	1.35594e-08
LUM	2.15339	6.62477	1.40675e-08
AC016735.1	1.74616	6.61237	1.50088e-08
DBH-AS1	-1.17254	-6.60087	1.59576e-08
AC068631.1	-1.15008	-6.59262	1.66374e-08
IL17RD	1.08345	6.5929	1.66374e-08
PMCH	1.05327	6.59421	1.65439e-08
MST1	-1.09312	-6.64338	1.29104e-08
HMGN2P47	-1.25304	-6.60094	1.59576e-08
HOXC11	1.73764	6.58707	1.70003e-08
KRT15	1.88741	6.58763	1.69763e-08
KLKB1	-1.12908	-6.60383	1.57383e-08
LINC01638	1.34074	6.5782	1.77922e-08
PNMA8A	1.87791	6.56566	1.88941e-08
TYRO3	1.25735	6.56711	1.88344e-08
AC099668.1	-1.05075	-6.57493	1.81099e-08
ADAP1	1.21545	6.5576	1.95645e-08
CEP126	1.0215	6.55876	1.94652e-08
AC015908.2	-1.53063	-6.56665	1.88509e-08
SPIB	1.67278	6.55479	1.97854e-08
TLR10	1.38319	6.55648	1.96591e-08
TIMP2	1.0009	6.59203	1.66634e-08
AL451064.1	1.11156	6.54219	2.10209e-08
AL592430.1	1.0079	6.54476	2.08529e-08
CXCL14	2.0121	6.53092	2.2239e-08
PIMREG	1.28674	6.5256	2.28736e-08
GNB3	1.01864	6.5375	2.1539e-08
AC091925.1	-1.01878	-6.53581	2.17177e-08
CHAD	-1.28964	-6.52226	2.31661e-08
EMILIN1	1.14058	6.53488	2.17991e-08
AK4P2	-1.0277	-6.54286	2.09807e-08
PCYT1B	1.44237	6.51137	2.45001e-08
LINC02028	-1.26299	-6.49106	2.71153e-08
TNFAIP6	1.47807	6.49627	2.65081e-08
VWDE	1.64012	6.49605	2.65081e-08
AC069120.1	1.47873	6.48999	2.71936e-08
TMEM132C	1.31263	6.47689	2.90884e-08
CDH23	-1.0388	-6.48268	2.83012e-08
CAPG	1.06976	6.49209	2.69982e-08
CLDN14	-1.20005	-6.47844	2.88732e-08
KIF26B	1.41303	6.46435	3.11742e-08
IL11	1.27675	6.47544	2.92899e-08
ACSM2A	-1.79538	-6.49993	2.60864e-08
CCDC74A	1.01216	6.45701	3.22824e-08
ADRB2	-1.35237	-6.45414	3.27235e-08
TMC4	1.54271	6.45177	3.2962e-08
GABRP	1.76483	6.45214	3.29461e-08
KRTAP4-1	1.46981	6.46242	3.14287e-08
AC147651.2	1.78268	6.44381	3.42617e-08
HMX2	1.09938	6.4624	3.14287e-08
FKBP10	1.10899	6.45908	3.1943e-08
LINC00671	-1.20409	-6.43463	3.57528e-08
GFPT2	1.5367	6.43036	3.64596e-08
AC244100.1	-1.28614	-6.4395	3.49233e-08
CDH6	1.134	6.43249	3.61496e-08
LOXL1-AS1	1.31979	6.4279	3.67784e-08
TRMT112P4	-1.35593	-6.42912	3.6633e-08
AC114488.1	1.39296	6.4302	3.64596e-08
ACNATP	-1.53673	-6.42592	3.71495e-08
KCNJ8	-1.1547	-6.43827	3.51101e-08
AC093833.1	1.15652	6.42451	3.73376e-08
GPT	-1.26144	-6.45217	3.29461e-08
AC245884.9	1.37176	6.41185	3.97145e-08
CHRM1	1.37011	6.41076	3.98413e-08
BICC1	1.73663	6.42083	3.80336e-08
AC010904.2	1.1254	6.41198	3.97145e-08
RAB36	1.17556	6.3986	4.2325e-08
LINC01600	1.1796	6.39985	4.20796e-08
SNAP25	1.77369	6.3952	4.30438e-08
MAPT-IT1	-1.26189	-6.39192	4.36751e-08
AC021242.2	-1.05496	-6.38617	4.48927e-08
ANXA13	1.89255	6.39755	4.25182e-08
THBS2	1.58776	6.40641	4.0745e-08
PYGO1	1.28397	6.38639	4.48927e-08
PLEKHH2	1.21194	6.37142	4.868e-08
SULF2	1.07826	6.4033	4.13011e-08
LINC02259	-1.13398	-6.3779	4.70513e-08
AC024361.2	-1.05849	-6.37038	4.88699e-08
ARSI	1.32477	6.36235	5.09099e-08
GRID2IP	1.20499	6.36391	5.05227e-08
RNF150	1.37168	6.34805	5.47632e-08
SEMA3E	2.22824	6.35468	5.30826e-08
CD24	1.86534	6.38679	4.4869e-08
GEM	1.15723	6.33951	5.71287e-08
FMN1	1.06035	6.33114	5.93616e-08
PDX1	2.63763	6.33222	5.91649e-08
SCN3B	1.26841	6.335	5.83008e-08
SCN4A	-1.08998	-6.32261	6.18372e-08
PAQR5	1.76799	6.32805	6.02617e-08
MTCYBP35	-1.0361	-6.3197	6.27079e-08
AC137723.1	-1.59911	-6.32514	6.11126e-08
ACSM2B	-1.64379	-6.36997	4.89127e-08
AC083805.1	1.12744	6.32735	6.04171e-08
ZSCAN4	1.02937	6.31112	6.5532e-08
EGLN3	1.38256	6.30804	6.6369e-08
PRIMA1	1.63251	6.30744	6.6369e-08
DCX	1.55092	6.30921	6.61672e-08
AC108134.1	1.27142	6.30801	6.6369e-08
CALB2	1.39872	6.30727	6.6369e-08
LINC01559	1.72231	6.30161	6.81586e-08
LYPD6	1.69518	6.29263	7.10477e-08
FOXG1	1.45238	6.32977	5.97509e-08
BX537318.2	1.14476	6.29154	7.1097e-08
PTGIS	1.62326	6.28635	7.27936e-08
PTHLH	1.553	6.28317	7.40451e-08
PLD4	1.14727	6.27969	7.53094e-08
MIR193BHG	-1.00061	-6.27873	7.53392e-08
AC120036.3	1.26014	6.27186	7.77741e-08
DSG2	1.25642	6.29757	6.93772e-08
MUC6	2.27805	6.26496	8.05817e-08
TMEM130	1.59061	6.2697	7.85064e-08
SLC24A3	1.43116	6.26333	8.101e-08
AC015908.3	-1.14821	-6.2603	8.17675e-08
AL583722.3	1.07362	6.26121	8.15581e-08
AC016705.2	1.82127	6.26437	8.07437e-08
DUSP26	1.30373	6.26285	8.1126e-08
ABCA6	-1.35253	-6.28704	7.26059e-08
PTGES3L-AARSD1	1.10694	6.2539	8.41612e-08
PRKAG2-AS1	-1.15939	-6.25231	8.45949e-08
WNT9A	1.50727	6.25557	8.35175e-08
EVC2	1.36366	6.24863	8.62998e-08
NXNL2	1.19084	6.25546	8.35175e-08
CCDC160	1.34712	6.23518	9.2025e-08
AC062015.1	-1.25285	-6.27894	7.53392e-08
ZBTB16	-1.40625	-6.23297	9.27132e-08
ACOX2	-1.10803	-6.27182	7.77741e-08
SARDH	-1.00142	-6.27306	7.76402e-08
PFKFB1	-1.60438	-6.23405	9.23836e-08
SOD3	1.33112	6.23426	9.23836e-08
PTPN13	1.18635	6.215	1.00853e-07
PDGFRA	1.73913	6.21789	9.96774e-08
LINC02381	1.20096	6.20571	1.05131e-07
CDH11	1.20159	6.21001	1.03226e-07
RPL7L1P3	-1.06255	-6.2075	1.04455e-07
FBLN1	1.27496	6.23166	9.32957e-08
POM121L4P	1.26208	6.19842	1.09212e-07
AMDHD1	-1.2123	-6.22367	9.67973e-08
S100A14	1.72393	6.20652	1.04849e-07
LRRC4C	1.39858	6.19411	1.11375e-07
BMPR1B	1.54363	6.19556	1.10591e-07
VANGL2	1.4083	6.18638	1.15838e-07
TMEM220-AS1	-1.0754	-6.18826	1.14741e-07
ALOXE3	1.20517	6.18166	1.18715e-07
AC017076.1	1.18868	6.18168	1.18715e-07
BSPRY	1.4625	6.1769	1.21386e-07
TIMP1	1.2648	6.25305	8.44639e-08
AP003716.1	-2.04007	-6.17249	1.23864e-07
CCNJL	1.15545	6.1689	1.25967e-07
PCK2	-1.00438	-6.24789	8.65494e-08
CST6	1.12373	6.16994	1.25528e-07
LOXL1	1.22963	6.16914	1.25952e-07
LRRC3-DT	-1.18496	-6.1726	1.23864e-07
SLC27A5	-1.57678	-6.2276	9.50689e-08
LMOD2	-1.07856	-6.15875	1.31536e-07
PLEKHS1	1.65084	6.16405	1.28544e-07
TM7SF2	-1.02003	-6.21727	9.99033e-08
TM6SF2	-1.2911	-6.1678	1.26289e-07
BMP5	1.73809	6.16128	1.29807e-07
AC018695.6	1.19022	6.15797	1.31961e-07
AP000445.1	-1.71044	-6.15383	1.34297e-07
AC254562.2	-1.55356	-6.15122	1.35401e-07
GABRR1	1.14386	6.14096	1.41574e-07
FA2H	1.84596	6.14093	1.41574e-07
CRABP2	1.09869	6.12612	1.52456e-07
HHIP	1.96597	6.12646	1.52341e-07
DCN	1.764	6.15566	1.33226e-07
FDCSP	2.30726	6.11672	1.60073e-07
RBP4	-1.12914	-6.2718	7.77741e-08
CXCL1	1.97395	6.1056	1.68929e-07
PAK5	1.71622	6.09656	1.7628e-07
LHX8	1.18533	6.13916	1.42727e-07
CDO1	-1.5414	-6.14829	1.37315e-07
MPP2	1.16661	6.096	1.76332e-07
FAM83E	1.35739	6.09866	1.74703e-07
DNAH7	1.12053	6.08925	1.82168e-07
BDH1	-1.12392	-6.14125	1.41574e-07
COL6A3	1.00703	6.13009	1.49827e-07
ATP2C2	1.53109	6.07651	1.9314e-07
CRYM	-1.13525	-6.08015	1.90063e-07
NR1I3	-1.60354	-6.09626	1.7628e-07
PLIN4	-1.06667	-6.09576	1.76368e-07
ZNF525	1.04454	6.06782	2.02402e-07
GGT6	1.90751	6.06577	2.04307e-07
FZD7	1.08418	6.06388	2.05806e-07
AC006058.1	1.2734	6.05992	2.08593e-07
AC010931.2	1.25829	6.06278	2.06392e-07
BANF1P2	-1.20518	-6.05631	2.12104e-07
AC008250.2	-1.12302	-6.06051	2.08134e-07
CLDN18	1.57385	6.06191	2.06733e-07
CTXN1	1.17726	6.05554	2.1247e-07
AL121992.3	-1.08788	-6.05385	2.14197e-07
ACR	-1.09386	-6.05691	2.11694e-07
RUNDC3A	1.1095	6.04416	2.24737e-07
TRPV6	1.89551	6.04106	2.27706e-07
MST1P2	-1.2038	-6.05548	2.1247e-07
TGFB2-AS1	1.25339	6.04223	2.26697e-07
AC133963.1	1.5331	6.03118	2.389e-07
CEACAM6	2.00689	6.03539	2.34318e-07
AOC4P	-1.47486	-6.03386	2.36081e-07
AL356417.2	1.14865	6.02632	2.4473e-07
RGN	-1.06405	-6.07833	1.91379e-07
PLA2G4A	1.00433	6.01825	2.53083e-07
RPS6KA6	1.75737	6.02342	2.47686e-07
AL022324.3	1.14503	6.02261	2.47846e-07
CRMP1	1.09354	6.02374	2.47686e-07
DMBT1	1.92484	6.01715	2.54372e-07
FCHO1	1.02754	6.01113	2.61963e-07
CXCL3	1.25227	6.01094	2.61963e-07
GPR27	1.638	6.01282	2.59811e-07
ARHGAP40	1.67589	6.00246	2.71597e-07
FLRT2	1.39467	5.99841	2.7697e-07
AP001065.1	-1.46997	-5.99551	2.7976e-07
NEFL	1.49761	5.9934	2.82495e-07
LINP1	1.70821	5.98808	2.89533e-07
DPEP1	1.79406	5.98819	2.89533e-07
DNAAF4	1.03707	5.99443	2.81153e-07
IGF1R	1.00286	5.99551	2.7976e-07
PGLYRP4	1.29781	5.9845	2.93876e-07
MFSD6L	1.24832	5.98603	2.92273e-07
AL121845.4	-1.24864	-5.98073	2.991e-07
AL109933.1	-1.01863	-5.97709	3.02585e-07
AL354824.2	1.03971	5.97512	3.04402e-07
ST6GAL2	1.59369	5.97275	3.07525e-07
KCNH3	1.26773	5.9709	3.09792e-07
CADPS	1.74651	5.97445	3.05204e-07
CFHR2	-1.50004	-5.9757	3.04021e-07
CCDC74B	1.20266	5.97126	3.09606e-07
AP001781.1	-1.11236	-5.96469	3.18485e-07
TPPP2	-1.40222	-5.96077	3.24547e-07
CYP2D7	-1.47985	-5.96912	3.12249e-07
TREM1	1.31375	5.95191	3.37302e-07
ARL4AP2	1.15692	5.95507	3.32383e-07
TUSC3	1.22814	5.95652	3.30696e-07
KLK6	1.37486	5.93966	3.59325e-07
B3GALT5-AS1	1.63853	5.93773	3.62131e-07
ITGB6	1.51387	5.93782	3.62131e-07
ANTXR1	1.00898	5.94818	3.4336e-07
SFTA1P	-1.11464	-5.92685	3.82458e-07
MTDHP3	1.22166	5.91821	3.98535e-07
AC020937.1	-1.03383	-5.91334	4.07479e-07
LRRC52	-1.26061	-5.9131	4.07647e-07
AL390719.2	1.51449	5.91475	4.05092e-07
TMEM61	1.46924	5.91107	4.11459e-07
CPB2	-1.02172	-6.0027	2.71519e-07
KCNG1	1.57552	5.90422	4.22943e-07
MASP2	-1.68788	-5.95741	3.29372e-07
CLDN10	2.16025	5.90191	4.26543e-07
IGSF5	1.3214	5.89779	4.34964e-07
TBX1	1.39837	5.89977	4.31034e-07
SLC22A25	-1.48767	-5.90675	4.18243e-07
FAM160A1	1.2727	5.89589	4.39142e-07
SEC14L6	1.60668	5.89375	4.43957e-07
CYS1	1.67322	5.89316	4.44994e-07
HGD	-1.07978	-5.97812	3.01461e-07
AC004540.1	1.25754	5.88312	4.67313e-07
POSTN	1.62555	5.89171	4.47732e-07
TAT-AS1	-1.21066	-5.86964	4.98279e-07
BLACAT1	1.39897	5.86147	5.16927e-07
LRRC36	1.24981	5.86535	5.07851e-07
MELTF	1.23794	5.87237	4.91297e-07
OR7E29P	-1.25111	-5.85672	5.28668e-07
CDKL2	1.03411	5.85216	5.363e-07
SLC6A1	-1.31495	-5.90618	4.19174e-07
AC115619.1	-1.23088	-5.88647	4.60447e-07
SLC6A19	2.16305	5.8522	5.363e-07
CR936218.2	-1.66927	-5.85215	5.363e-07
PRR15L	1.70316	5.85517	5.31506e-07
TRAV1-1	1.09255	5.85097	5.39314e-07
AL161668.4	-1.40236	-5.84589	5.52095e-07
MIR181A2HG	1.04317	5.84332	5.5942e-07
AL451085.1	-1.03759	-5.84294	5.59603e-07
ATP8A2	1.17249	5.83877	5.70011e-07
AC080037.1	1.40031	5.83534	5.79806e-07
LIF	1.37658	5.84298	5.59603e-07
BX322234.1	1.066	5.83911	5.69622e-07
ZNF365	1.11484	5.83625	5.77428e-07
CDC42BPG	1.19779	5.83906	5.69622e-07
AL033397.2	-1.08777	-5.83461	5.81117e-07
SHISA2	1.37615	5.83125	5.89549e-07
U82695.1	1.20382	5.85249	5.363e-07
AC120042.1	-1.35839	-5.82955	5.94305e-07
AC106786.1	1.14611	5.82684	6.01957e-07
FXYD2	2.25619	5.82165	6.15721e-07
PLAC1	1.30688	5.81282	6.41927e-07
NRG3	1.46974	5.81416	6.38915e-07
EHHADH	-1.07379	-5.88363	4.66426e-07
AC087623.1	1.16611	5.80432	6.63037e-07
STPG3-AS1	-1.11828	-5.79909	6.79939e-07
AJ011932.1	1.10002	5.80517	6.60521e-07
FITM1	-1.05994	-5.79523	6.90872e-07
C8A	-1.33068	-5.86397	5.10782e-07
C3orf80	1.23473	5.79481	6.91274e-07
CECR2	-1.25237	-5.80692	6.57359e-07
AC096564.1	-1.10884	-5.79505	6.90969e-07
MSX2	1.30271	5.79058	7.03861e-07
EHF	1.39761	5.79779	6.8419e-07
TMPRSS3	1.78852	5.79294	6.96599e-07
ARMC3	1.23951	5.78425	7.24271e-07
DPP10	1.81459	5.78476	7.22872e-07
ART3	1.25101	5.78549	7.20596e-07
FOXD3-AS1	1.2753	5.79623	6.88265e-07
ALKAL2	1.59893	5.78244	7.30592e-07
SPDYC	-1.34278	-5.77862	7.42487e-07
AEBP1	1.27263	5.83287	5.85291e-07
ABCC11	-1.03561	-5.7797	7.39367e-07
ANKRD20A5P	1.07755	5.77567	7.51998e-07
DNM1	1.07318	5.78235	7.30592e-07
BARX2	1.2907	5.76786	7.83314e-07
ADGRF4	1.5014	5.7635	7.98778e-07
PLA2G4D	1.19494	5.76301	7.9959e-07
FAM83F	1.64686	5.75701	8.17981e-07
IGDCC4	1.43635	5.75049	8.43331e-07
NR0B1	1.85796	5.74714	8.52556e-07
SLC6A13	-1.42	-5.7494	8.46581e-07
HAO1	-1.39502	-5.80784	6.54896e-07
ZNF711	1.25401	5.7407	8.75757e-07
SCG2	1.34143	5.73992	8.78767e-07
AC073321.1	-1.14653	-5.73664	8.92362e-07
CCL15-CCL14	-1.06665	-5.73223	9.11359e-07
G6PC	-1.5802	-5.81409	6.38915e-07
ADORA2A-AS1	-1.1404	-5.75644	8.19863e-07
GOLGA7B	1.4732	5.72757	9.29563e-07
BEND6	1.2787	5.72813	9.27745e-07
SEMA6A	1.07884	5.74933	8.46581e-07
PPP1R14C	1.47071	5.72456	9.43608e-07
CHRNA7	1.17877	5.71678	9.73371e-07
FOXF2	1.18951	5.71341	9.88125e-07
PTGS2	1.07458	5.71203	9.93989e-07
FIBIN	1.39684	5.71378	9.86916e-07
KRT7-AS	1.54319	5.71391	9.86916e-07
CYP4F12	-1.1451	-5.74507	8.60074e-07
AC099329.2	-1.47387	-5.70952	1.00442e-06
KCNK15	1.70743	5.70984	1.00342e-06
ADGRB3	1.25589	5.70666	1.01764e-06
CILP	1.16799	5.70301	1.03316e-06
TMED3	1.1519	5.7451	8.60074e-07
CHRDL1	1.72924	5.70241	1.03481e-06
RTP3	-1.99147	-5.71733	9.71965e-07
DCDC2	1.82256	5.72748	9.29563e-07
SPACA6P-AS	1.14398	5.7109	9.98504e-07
AC009812.2	-1.30102	-5.69197	1.08877e-06
MAT1A	-1.12576	-5.8068	6.57359e-07
DEPDC1B	1.08059	5.69482	1.07306e-06
HAS2	1.50414	5.68215	1.13826e-06
ANGPTL3	-1.30457	-5.7669	7.86748e-07
PKIA	1.27478	5.67709	1.16517e-06
CREB3L1	1.27006	5.68563	1.11969e-06
MFAP4	1.72875	5.6951	1.07227e-06
BX322234.2	1.08566	5.68081	1.14474e-06
DMRTA2	1.09492	5.70843	1.00891e-06
CTH	-1.39225	-5.7129	9.90096e-07
TMEM200C	1.13883	5.66949	1.20728e-06
SLC9C1	1.06736	5.66824	1.21175e-06
DMKN	2.05334	5.67273	1.18918e-06
SEMA3A	1.25632	5.66492	1.22896e-06
SLC35F3	1.43955	5.6664	1.22193e-06
TNFSF15	1.06769	5.65878	1.26435e-06
GAPT	1.01618	5.64951	1.31214e-06
AC121758.1	-1.23709	-5.65152	1.30224e-06
WNT10A	1.12731	5.64599	1.33216e-06
AC002351.1	1.05462	5.66338	1.23817e-06
FOXL1	1.06094	5.64416	1.3423e-06
ROR2	1.23944	5.64575	1.33289e-06
SPTSSB	1.49606	5.63846	1.37481e-06
LINC01342	1.08914	5.65275	1.29533e-06
F13B	-1.41603	-5.69567	1.07042e-06
ZNF320	1.06831	5.65388	1.28935e-06
NEBL-AS1	1.22785	5.64163	1.35564e-06
NPTX1	1.39933	5.63571	1.39312e-06
AZGP1P1	-1.40337	-5.64659	1.32889e-06
AC083902.1	-1.04252	-5.63304	1.40599e-06
PRICKLE1	1.04785	5.62658	1.44285e-06
SLIT2	1.13019	5.63223	1.40871e-06
AL034374.1	-1.05057	-5.62195	1.47571e-06
AC080100.1	1.11273	5.61695	1.50694e-06
EVC	1.45024	5.63169	1.41011e-06
CXCL8	1.58122	5.6343	1.39963e-06
SNAP91	1.36302	5.61534	1.51889e-06
FENDRR	1.1912	5.61187	1.5417e-06
KIF12	1.07609	5.65036	1.30812e-06
POF1B	1.91536	5.60908	1.56253e-06
NAP1L3	1.15808	5.60541	1.58641e-06
CCND2P1	-2.02849	-5.60569	1.58641e-06
RAB19	1.16695	5.60338	1.59942e-06
AC080038.4	1.039	5.59949	1.62724e-06
LINC01087	1.07016	5.62043	1.48269e-06
RGS7	1.20115	5.59956	1.62724e-06
CPZ	1.32486	5.59896	1.63053e-06
RBBP8NL	1.53748	5.59445	1.66721e-06
ALDH1L1	-1.68892	-5.68172	1.14e-06
OVOL2	1.57614	5.59255	1.68107e-06
C12orf75	1.17788	5.61254	1.53736e-06
FST	-1.29571	-5.64664	1.32889e-06
BNC1	1.10017	5.5769	1.80642e-06
AC004832.5	-1.05257	-5.57496	1.82005e-06
AASS	-1.3969	-5.59334	1.67525e-06
MXRA5	1.10001	5.58949	1.70506e-06
SLN	1.04565	5.58235	1.76347e-06
HAND2	1.66215	5.56882	1.87119e-06
BHLHE41	1.0983	5.57371	1.82968e-06
TMEM119	1.26684	5.57309	1.8344e-06
AC005920.4	-1.18711	-5.56104	1.93912e-06
MSC-AS1	1.20913	5.56514	1.90149e-06
CA5A	-1.59085	-5.58032	1.7801e-06
LEPR	-1.42537	-5.6204	1.48269e-06
AC009560.1	-1.00863	-5.55636	1.98232e-06
PKNOX2	1.12516	5.54719	2.06791e-06
GULP1	1.59619	5.54757	2.06654e-06
CYP4A22	-1.61404	-5.58885	1.70963e-06
CRYAA	-1.04112	-5.54466	2.09008e-06
USP30-AS1	-1.01272	-5.54571	2.08068e-06
SOX21-AS1	1.15473	5.53893	2.1398e-06
IGSF23	-1.529	-5.55495	1.99578e-06
LINC01914	1.25879	5.53721	2.15505e-06
MAPK15	1.32115	5.53468	2.17671e-06
PRR36	1.08942	5.53738	2.15451e-06
AC003985.2	-1.17148	-5.57642	1.8087e-06
PCK1	-1.97151	-5.62116	1.47985e-06
AP001331.1	-1.20599	-5.53604	2.16402e-06
LINC01219	1.01584	5.56396	1.9121e-06
AC243836.1	-1.00611	-5.52791	2.2364e-06
MMP11	1.0637	5.55973	1.95131e-06
ZDBF2	1.14618	5.52738	2.23968e-06
RHCE	-1.1933	-5.51316	2.379e-06
SRPX	1.17026	5.51939	2.32055e-06
GALNT15	-1.01784	-5.51756	2.33311e-06
HPR	-1.64703	-5.58686	1.7242e-06
C11orf53	1.55411	5.50273	2.49663e-06
SERPINC1	-1.64768	-5.65468	1.28669e-06
ZNF391	1.20924	5.4957	2.56874e-06
ZNF860	1.1055	5.49695	2.56325e-06
LINC01711	1.18987	5.49626	2.56448e-06
CD300LG	-1.71908	-5.4915	2.61424e-06
KNG1	-1.2336	-5.64873	1.31662e-06
DLGAP1-AS3	1.379	5.4873	2.66552e-06
LINC02362	-1.37488	-5.49376	2.59006e-06
XAGE2	1.20741	5.5142	2.36913e-06
CYP24A1	1.19381	5.48299	2.71424e-06
AC018781.1	1.15711	5.50505	2.46956e-06
FREM1	1.55699	5.47933	2.75963e-06
GSTA12P	-1.24976	-5.47667	2.7895e-06
AL023581.2	-1.0607	-5.47455	2.81877e-06
HAND2-AS1	1.54784	5.47418	2.82243e-06
AL138847.2	-1.2343	-5.48596	2.67917e-06
AC022028.2	1.10375	5.49027	2.6277e-06
C8orf88	1.17048	5.46907	2.87714e-06
AL009179.1	1.11895	5.46879	2.87954e-06
APOC4-APOC2	-1.07259	-5.50032	2.5242e-06
BCL11A	1.23677	5.46787	2.89152e-06
RGMB-AS1	-1.02613	-5.46267	2.95813e-06
CST2	1.50066	5.46182	2.96742e-06
ZMAT4	1.3062	5.47388	2.82428e-06
RPLP0P2	1.02873	5.45581	3.04497e-06
CCDC80	1.31139	5.49416	2.58797e-06
AC012313.3	-1.08893	-5.46536	2.92597e-06
MEOX1	1.27114	5.44802	3.15844e-06
C2orf70	1.24523	5.44684	3.16718e-06
GPR84	1.15591	5.44703	3.16718e-06
HSD17B3	-1.05932	-5.44912	3.14504e-06
AC016924.1	-1.0236	-5.44239	3.21969e-06
HCN4	1.36724	5.44117	3.23625e-06
GAS1	1.0873	5.43041	3.3974e-06
AC012313.10	-1.08493	-5.42175	3.54052e-06
AC138430.1	-1.12802	-5.42089	3.55419e-06
RGS1	1.11226	5.44947	3.14129e-06
GP2	2.16275	5.40619	3.78796e-06
NUDT11	1.20022	5.40287	3.84154e-06
LINC00511	1.45535	5.409	3.74597e-06
C1QTNF1	1.0433	5.44487	3.19196e-06
MINDY4B	-1.07219	-5.40149	3.86226e-06
CNKSR1	1.45985	5.40129	3.864e-06
ABCC4	1.05778	5.43127	3.38625e-06
F7	-1.04886	-5.48405	2.70433e-06
VGLL1	1.40208	5.40375	3.82854e-06
LINC02331	1.36214	5.39831	3.91064e-06
ATP6V0A4	1.05409	5.3992	3.89892e-06
SLC39A2	1.01783	5.39814	3.91131e-06
CTHRC1	1.16741	5.41349	3.66453e-06
MNX1-AS2	1.26823	5.40604	3.78816e-06
HMGA2-AS1	1.15392	5.39861	3.90854e-06
COL22A1	1.82103	5.38979	4.06434e-06
CFHR4	-1.79593	-5.41625	3.62102e-06
LINC02568	1.12335	5.38525	4.14116e-06
HIST3H2A	1.44173	5.38461	4.1501e-06
LHFPL3	1.48002	5.37327	4.35161e-06
UPB1	-1.50483	-5.44735	3.16613e-06
C3P1	-1.76362	-5.41773	3.59982e-06
KRT81	1.29589	5.36482	4.51373e-06
TNFRSF11B	1.33709	5.38236	4.1912e-06
AC096996.2	-1.08438	-5.36093	4.59443e-06
AC005304.2	-1.16496	-5.36148	4.58655e-06
PIPOX	-1.04824	-5.46195	2.96737e-06
C15orf56	1.06066	5.35597	4.68891e-06
GPRC5A	1.24987	5.35312	4.73746e-06
SPON1	1.15937	5.36111	4.59263e-06
GAP43	1.22548	5.35162	4.75965e-06
ENPP5	1.69114	5.35291	4.73911e-06
PCDH7	1.27556	5.3482	4.8224e-06
WFDC2	1.87915	5.35091	4.77435e-06
CBLN1	-1.49521	-5.34937	4.80066e-06
CLDN11	1.04935	5.35436	4.71698e-06
AC137056.1	-1.07024	-5.34524	4.89047e-06
LINC00992	1.54325	5.33933	5.02102e-06
CREG2	1.01562	5.33383	5.13899e-06
AC021146.9	-1.57913	-5.33393	5.13899e-06
LINGO4	-1.39085	-5.33347	5.14023e-06
TENM4	1.19207	5.3317	5.17979e-06
CADM3	1.36625	5.33149	5.18062e-06
AL122018.1	1.16031	5.3401	5.00691e-06
VWA2	1.12648	5.32834	5.24721e-06
ARHGEF38	1.07482	5.32264	5.36978e-06
AC079360.1	-1.63485	-5.31613	5.5151e-06
MGP	1.02588	5.37375	4.34389e-06
SMIM22	1.54446	5.31156	5.62679e-06
ANO4	1.12181	5.30903	5.69663e-06
ARL14	1.58137	5.30882	5.69953e-06
LRRC74A	1.0392	5.30845	5.70437e-06
LRRC55	1.09189	5.30682	5.74269e-06
ABCA9	-1.0363	-5.32057	5.40621e-06
NUGGC	-1.41983	-5.32834	5.24721e-06
HMX3	1.15301	5.35526	4.70074e-06
MUSK	1.31303	5.30285	5.84088e-06
SLC6A17	1.04923	5.30237	5.84894e-06
MAB21L1	1.01287	5.3018	5.86271e-06
SULF1	1.22245	5.33746	5.06375e-06
MYBPC2	1.14332	5.3003	5.90463e-06
GUCY2EP	-1.36442	-5.30006	5.90852e-06
DSCAML1	1.43191	5.29922	5.92261e-06
AC072052.1	1.0234	5.29601	5.9966e-06
HHATL	-1.08496	-5.29029	6.13786e-06
TNC	1.00296	5.32692	5.27116e-06
TMEM125	1.44124	5.28198	6.358e-06
NOG	1.03062	5.28053	6.3881e-06
GJB3	1.39996	5.27155	6.62654e-06
C1orf158	1.01927	5.28775	6.20052e-06
TWIST1	1.04303	5.26955	6.67358e-06
KCNS1	1.3149	5.26783	6.7248e-06
LINC02012	-1.18906	-5.2672	6.74272e-06
GLYAT	-2.29653	-5.29973	5.91234e-06
F12	-1.30233	-5.37973	4.24093e-06
CYP4F3	-1.07376	-5.35562	4.69472e-06
TRDN	1.06859	5.28208	6.358e-06
SUSD5	1.17548	5.25638	7.07001e-06
RUNDC3B	-1.07871	-5.27445	6.54699e-06
OVOL1	1.61549	5.25455	7.11118e-06
KRT23	2.27977	5.28106	6.37451e-06
SCARA5	1.60592	5.25158	7.19999e-06
SLCO4C1	1.78086	5.25579	7.07731e-06
FOLR1	1.59912	5.24878	7.27822e-06
ACSM5	-1.49993	-5.30586	5.76759e-06
TFF2	1.82467	5.24595	7.35506e-06
LINC01123	1.08218	5.24419	7.41688e-06
MMP10	1.45188	5.24366	7.42555e-06
LINC02188	1.34131	5.24367	7.42555e-06
SLC9A2	1.10072	5.24303	7.44173e-06
PRSS16	1.78615	5.2422	7.45809e-06
STK33	1.4568	5.24181	7.46586e-06
CELA3B	1.03944	5.27033	6.65159e-06
SFTA2	1.14854	5.24137	7.47806e-06
AP000997.2	-1.02285	-5.23793	7.58878e-06
AZGP1	-1.16632	-5.36858	4.43755e-06
KCNH2	1.54412	5.22891	7.87307e-06
LINC01191	1.03887	5.21764	8.26832e-06
AC133785.1	1.14151	5.23413	7.70938e-06
ADGRB2	1.0644	5.21299	8.43435e-06
FOXJ1	1.7135	5.2129	8.43435e-06
AC097063.1	-1.04294	-5.2118	8.46028e-06
GAL3ST1	1.47448	5.24179	7.46586e-06
AP006216.2	-1.30114	-5.21072	8.48973e-06
TNNT1	1.52075	5.21037	8.49962e-06
SLCO1B1	-1.33965	-5.28204	6.358e-06
ESYT3	1.23874	5.20865	8.55329e-06
EPHA3	1.15224	5.21886	8.22587e-06
AC004947.2	1.06623	5.20274	8.77725e-06
RGS4	1.09145	5.21095	8.4841e-06
PIFO	1.14024	5.1998	8.89354e-06
WNT2	1.51326	5.19925	8.90818e-06
GACAT3	1.09253	5.26298	6.86352e-06
AMPH	1.06796	5.1935	9.11211e-06
TMPRSS13	1.06226	5.1933	9.11666e-06
AL359915.1	-1.27897	-5.19185	9.15776e-06
SPAG17	1.08083	5.19183	9.15776e-06
TAT	-2.06019	-5.29395	6.04981e-06
LRRC15	1.37648	5.17907	9.67727e-06
CCL26	1.21196	5.17868	9.69119e-06
HOXC13	1.28852	5.17955	9.65831e-06
RBP5	-1.06603	-5.25292	7.1625e-06
NT5DC4	1.01307	5.17719	9.75913e-06
CYP4F23P	1.19269	5.1741	9.88725e-06
AP003119.2	-1.10664	-5.16639	1.01926e-05
FAP	1.10497	5.17105	1.00057e-05
SLC34A1	-1.23129	-5.15762	1.05787e-05
ETNPPL	-1.68467	-5.2061	8.65883e-06
BHMT2	-1.07076	-5.26579	6.78491e-06
HSD11B1-AS1	-1.08248	-5.15673	1.06127e-05
TMEM72	1.44489	5.15285	1.07421e-05
LINC01485	-1.85123	-5.19451	9.07058e-06
DMRT2	1.37551	5.15942	1.05029e-05
ADAM12	1.1024	5.15523	1.06695e-05
PURG	1.04875	5.14485	1.10898e-05
DLGAP1	1.0012	5.14032	1.12696e-05
ABCC9	-1.08748	-5.1818	9.56857e-06
LINC02147	1.03775	5.16811	1.01196e-05
LINC01352	-1.02714	-5.12991	1.17381e-05
PRPH	1.06489	5.12629	1.1918e-05
EPHB6	1.0227	5.14593	1.10359e-05
SPACA7	-1.09216	-5.12334	1.20667e-05
AL161772.1	1.07465	5.11566	1.24551e-05
BPIFB1	1.51861	5.1134	1.25588e-05
IGFL2	1.09501	5.11363	1.25528e-05
AL445423.1	-1.01878	-5.11201	1.26146e-05
ZNF663P	1.12742	5.14369	1.11328e-05
SYNGR3	1.10052	5.10935	1.27584e-05
LINC02565	-1.22621	-5.10727	1.28533e-05
CNTN1	1.77352	5.10676	1.2877e-05
AC008403.1	1.36832	5.10915	1.27658e-05
CD207	1.17643	5.09702	1.33981e-05
Z82246.1	-1.4737	-5.09661	1.34193e-05
ZNF204P	1.20602	5.09888	1.33166e-05
ZG16B	1.34403	5.09489	1.35102e-05
IGHG4	1.90054	5.12248	1.21071e-05
CD1A	1.09002	5.08769	1.39129e-05
NDP	1.13137	5.09115	1.37256e-05
AC006329.2	-1.4531	-5.08524	1.4069e-05
CCL16	-1.78055	-5.14458	1.10947e-05
ERBB4	1.14393	5.0838	1.41445e-05
MEDAG	1.07076	5.08281	1.42011e-05
ASPDH	-1.51561	-5.12793	1.18378e-05
HR	1.04391	5.08016	1.43562e-05
AC013275.1	1.30109	5.07943	1.44016e-05
KLHDC8A	1.31168	5.07364	1.47033e-05
MT1CP	-1.04389	-5.07364	1.47033e-05
CCDC196	-1.53742	-5.06679	1.51408e-05
AC087045.3	1.0694	5.08045	1.43423e-05
AC010616.1	1.11811	5.05899	1.5651e-05
COL28A1	1.43136	5.05852	1.56803e-05
A1BG	-1.36852	-5.13013	1.17306e-05
AC022150.4	1.1662	5.05541	1.58806e-05
AQP10	1.59663	5.05162	1.60962e-05
OLR1	1.37292	5.05337	1.60125e-05
DAO	-1.38541	-5.10722	1.28533e-05
LINC01621	-1.36028	-5.04764	1.63571e-05
SIX3	1.27894	5.05676	1.57893e-05
ATP13A4	1.05546	5.04663	1.64164e-05
HJV	-1.48828	-5.14206	1.11985e-05
GPLD1	-1.42046	-5.08724	1.39375e-05
CCBE1	1.23181	5.04529	1.64704e-05
PRAME	2.32363	5.04555	1.64702e-05
RASSF10	1.19362	5.04608	1.64341e-05
SLC7A4	1.22377	5.04194	1.66799e-05
AC243562.2	1.03449	5.04056	1.67577e-05
ANKRD18B	1.2505	5.03935	1.68292e-05
MCTP2	1.16561	5.05008	1.61976e-05
ABCG5	-1.16908	-5.09768	1.33838e-05
STPG3	-1.02576	-5.03462	1.7151e-05
CDK5R2	1.63819	5.06301	1.54044e-05
AC116351.1	1.41616	5.03094	1.74117e-05
PRODH2	-1.42485	-5.10202	1.31233e-05
APCDD1	1.32652	5.04655	1.64164e-05
LRRC1	1.00415	5.0619	1.54751e-05
AC138356.1	-1.0414	-5.01561	1.84801e-05
AGXT	-1.39789	-5.16723	1.01547e-05
SPATA41	-1.05617	-5.017	1.84229e-05
ETV4	1.38282	5.0506	1.61696e-05
SAMD12	1.2542	5.01465	1.85294e-05
AC004862.1	-1.77295	-5.0136	1.86015e-05
PTGES	1.47023	5.01175	1.87312e-05
HAS2-AS1	1.01517	4.99896	1.97562e-05
CYP4A11	-1.44057	-5.10389	1.30359e-05
EFEMP1	1.54416	5.04613	1.64341e-05
RTL1	1.26378	4.99508	2.00598e-05
VN1R48P	1.10485	4.98989	2.04009e-05
SAMD11	1.13027	4.9962	1.99671e-05
AP001880.2	-1.15687	-4.98378	2.08893e-05
IGLV4-3	1.15648	5.03987	1.68005e-05
GSTA7P	-1.38519	-4.98576	2.07391e-05
LINC02041	1.36213	4.9789	2.12966e-05
ITIH1	-1.06179	-5.16129	1.04206e-05
KAAG1	1.26862	4.97708	2.14348e-05
FTCD	-1.35382	-5.08916	1.3825e-05
GLYATL1	-1.36713	-5.04223	1.66649e-05
PQLC2L	1.23625	4.96088	2.28663e-05
LINC02640	-1.14078	-4.95986	2.29438e-05
CYP3A43	-1.51503	-4.96643	2.23483e-05
ASB4	-1.34371	-4.96267	2.27043e-05
ACKR2	-1.04778	-4.98367	2.08922e-05
OR7A5	1.02047	5.01725	1.84156e-05
AL365259.1	-1.23909	-4.9452	2.43501e-05
ENPP7	-1.43841	-4.98397	2.08779e-05
AL445493.3	-1.00259	-4.94358	2.45132e-05
DPP10-AS1	1.80018	4.94267	2.46106e-05
ADRA2A	1.22208	4.94708	2.41861e-05
MTCYBP18	-1.0648	-4.93396	2.54891e-05
LINC00661	1.19848	4.93176	2.57205e-05
CYP2D6	-1.32258	-5.03227	1.73204e-05
SLC4A11	1.06384	4.93482	2.54316e-05
LINC01979	1.10818	4.92666	2.62685e-05
SLFN13	1.07621	4.95141	2.37505e-05
SGCA	1.09775	4.93206	2.5694e-05
MST1R	1.08861	4.93403	2.54891e-05
CYP17A1	-2.04003	-4.95475	2.34339e-05
AL355102.4	1.4009	4.92674	2.62685e-05
CERS1	1.40476	4.91966	2.70022e-05
AC005920.1	-1.00044	-4.9188	2.70937e-05
HOXB9	1.29637	4.91647	2.73465e-05
LEAP2	-1.01755	-5.00608	1.91927e-05
HGF	1.01594	4.94632	2.42612e-05
HHIP-AS1	1.13993	4.91311	2.7718e-05
FXYD3	1.54545	4.92498	2.64508e-05
ADH1B	-1.56639	-5.07056	1.49014e-05
GRIP1	1.06575	4.90854	2.82257e-05
TBX10	-1.00646	-4.91124	2.79457e-05
TDRD5	1.38196	4.90425	2.87471e-05
ABCB4	-1.242	-4.99215	2.02469e-05
CFAP57	-1.13439	-4.9048	2.86918e-05
LAMA2	1.23804	4.93437	2.54667e-05
AL928921.1	-1.20623	-4.89905	2.93398e-05
Z73429.1	-1.00708	-4.89471	2.98651e-05
AL118522.1	1.1534	4.93004	2.59138e-05
CLDN8	1.01257	4.97333	2.17665e-05
SLC1A2	-1.79487	-4.93827	2.50515e-05
SYT8	1.58972	4.88449	3.11168e-05
NPY	1.02177	5.00273	1.94611e-05
L1CAM	1.0815	4.86814	3.31994e-05
PSAPL1	1.29883	4.86696	3.33503e-05
HRCT1	-1.16657	-4.88961	3.04899e-05
UGT8	1.38551	4.85857	3.44826e-05
DKK1	1.89462	4.86992	3.29544e-05
KSR2	1.13861	4.85439	3.50716e-05
AC069148.1	1.20335	4.87926	3.17855e-05
AL355376.2	1.44016	4.89316	3.00654e-05
ANXA10	-1.36785	-4.88623	3.09169e-05
MYRIP	-1.46571	-4.89787	2.94796e-05
SMPDL3B	1.16966	4.85818	3.45207e-05
AC141273.1	-1.01772	-4.84672	3.61383e-05
TNNI3	1.36563	4.84074	3.70453e-05
AL049629.1	1.1916	4.84027	3.71014e-05
MMP13	1.03635	4.85163	3.54706e-05
TEX15	1.38305	4.8414	3.69557e-05
THBS4	-1.34034	-4.87091	3.28571e-05
KISS1R	1.36587	4.83544	3.77454e-05
ULBP1	1.07705	4.83479	3.78089e-05
LGSN	-1.49904	-4.83719	3.75224e-05
LINC00941	1.13949	4.82925	3.87294e-05
LINC01702	-1.69484	-4.84004	3.71148e-05
LINC01767	-1.02869	-4.8493	3.58131e-05
DPT	1.5672	4.84313	3.66932e-05
MBOAT4	1.11933	4.82633	3.91568e-05
AC123595.1	-1.0642	-4.82242	3.97899e-05
RETN	1.00299	4.81946	4.02568e-05
LINC01121	1.18072	4.81807	4.046e-05
GJA3	1.03075	4.81154	4.14599e-05
REN	-1.45553	-4.81357	4.11562e-05
APOF	-1.62739	-4.86845	3.31614e-05
SEC14L2	-1.06049	-4.90946	2.8137e-05
GMNC	-1.4407	-4.80204	4.29187e-05
AC063919.1	-1.02482	-4.79519	4.40067e-05
AP003119.3	-1.29193	-4.82702	3.90573e-05
BEST3	1.02859	4.80077	4.31146e-05
APOA5	-1.39567	-4.89932	2.93229e-05
CEACAM7	1.61009	4.7928	4.44133e-05
PLA2G4F	1.27735	4.78984	4.4884e-05
HTR3A	1.30714	4.78967	4.49039e-05
PLG	-1.23148	-4.96611	2.23736e-05
GYS2	-1.76835	-4.8375	3.74847e-05
CDS1	1.30351	4.79961	4.32858e-05
ANXA8L1	1.25064	4.77439	4.77213e-05
IGHV1-24	1.60968	4.76798	4.89775e-05
PPFIA4	1.0448	4.76208	5.0081e-05
AL360181.1	-1.03242	-4.75791	5.09308e-05
PODN	1.18438	4.79211	4.45122e-05
KLF5	1.078	4.79012	4.48545e-05
EREG	1.47008	4.7495	5.25879e-05
COL14A1	1.03003	4.81283	4.12544e-05
C1QL4	1.23653	4.74789	5.29123e-05
PLPP2	1.58363	4.78853	4.50685e-05
SFRP1	1.15768	4.74872	5.27431e-05
CPEB1	1.15241	4.74223	5.40971e-05
NAGS	-1.10833	-4.80681	4.21663e-05
KLHL38	1.02981	4.74033	5.44719e-05
PCSK1N	1.78993	4.74266	5.40113e-05
UNC13A	1.15548	4.7416	5.42202e-05
AC026992.2	1.09854	4.73752	5.50987e-05
TTC36	-1.85659	-4.75497	5.14478e-05
LINC00570	-1.16988	-4.73437	5.57119e-05
PDZRN4	1.15207	4.72916	5.6856e-05
AQP9	-1.64774	-4.84793	3.5995e-05
NPY5R	1.06106	4.72051	5.88062e-05
CALN1	1.03381	4.72207	5.8459e-05
DMBX1	1.23255	4.71879	5.92211e-05
CASC8	1.0823	4.71783	5.93913e-05
LINC01780	-1.14567	-4.71834	5.92873e-05
MAP7D2	1.53777	4.72378	5.8053e-05
LINC01659	1.10603	4.72146	5.85876e-05
KIF25-AS1	1.07679	4.71861	5.9252e-05
SLC30A8	1.09781	4.71809	5.93374e-05
SLCO1A2	-1.00693	-4.73634	5.53462e-05
AC021074.3	-1.64304	-4.7475	5.29583e-05
GXYLT2	1.12841	4.70686	6.20289e-05
ARFGEF3	1.29034	4.73554	5.5463e-05
DAPL1	1.19074	4.70548	6.233e-05
PAH	-1.0473	-4.86631	3.34053e-05
COL4A3	1.00145	4.70192	6.31431e-05
AKR1C4	-1.21196	-4.80815	4.19725e-05
MGAM2	1.6029	4.69035	6.60662e-05
ADAMTS3	1.05541	4.69255	6.55445e-05
TRPV4	1.06845	4.72239	5.83895e-05
HOXD1	1.12917	4.68497	6.73502e-05
APOC2	-1.01217	-4.77252	4.80928e-05
CYP4F11	-1.00543	-4.78484	4.57937e-05
IGLV7-46	1.38759	4.68006	6.86351e-05
AL117382.1	-1.10638	-4.67585	6.96968e-05
ACMSD	-1.08818	-4.75847	5.08468e-05
CPN2	-1.21684	-4.79781	4.36006e-05
C5orf46	1.13232	4.67101	7.09609e-05
KRT4	1.38458	4.67737	6.93601e-05
AGR3	1.32108	4.66671	7.21771e-05
C6orf141	1.33239	4.66887	7.15715e-05
AC119424.1	-1.08537	-4.65903	7.43563e-05
UGT2B10	-1.46872	-4.76199	5.00858e-05
AC243972.2	1.5046	4.73204	5.62095e-05
KCNIP1	1.02218	4.64623	7.81578e-05
AC119751.6	-1.0304	-4.6831	6.7869e-05
IGKV3D-20	1.40533	4.64316	7.89764e-05
PLPPR1	-1.02249	-4.69547	6.48093e-05
SLITRK6	1.05879	4.64219	7.92346e-05
TTPA	-1.10088	-4.71263	6.06441e-05
RFLNA	1.30497	4.63686	8.08974e-05
IGLV3-10	1.59897	4.63191	8.24287e-05
IGHV4-39	1.62615	4.636	8.11419e-05
ATP10B	1.41077	4.61655	8.72877e-05
FOXO6	1.3004	4.61607	8.73751e-05
ACOT12	-1.29611	-4.67707	6.94314e-05
SLC17A8	1.00826	4.60795	9.01616e-05
MTND4P20	-1.40236	-4.63622	8.10854e-05
KLF2P1	1.18614	4.61645	8.72944e-05
FOXE1	1.12638	4.61321	8.83668e-05
GACAT2	1.16078	4.65503	7.5527e-05
SVEP1	1.09725	4.62107	8.58617e-05
TTC39A-AS1	1.0027	4.58322	9.8985e-05
AKR1C6P	-1.42588	-4.60343	9.1632e-05
PROZ	-1.1713	-4.64022	7.97835e-05
BX470209.2	-1.07455	-4.59058	9.61797e-05
CAPN13	1.58569	4.58052	0.000100087
GRIN2A	1.39402	4.57932	0.000100503
AADACP1	-1.0063	-4.59707	9.39049e-05
ANXA3	1.01249	4.58903	9.66347e-05
BHMT	-1.61781	-4.68888	6.63997e-05
SPP1	1.78277	4.71656	5.9628e-05
IGHV2-26	1.34205	4.57067	0.000103663
SULT2A1	-1.48355	-4.71851	5.926e-05
TECTB	-1.13698	-4.56887	0.000104393
LEFTY1	1.1703	4.5712	0.000103474
GRAMD1B	1.06567	4.60856	8.99356e-05
IGKV1-5	1.66522	4.58777	9.71044e-05
SLC10A1	-1.87819	-4.64661	7.80463e-05
TRIM17	1.15564	4.56482	0.000106044
OTOP3	1.35735	4.57443	0.00010238
ADORA2BP1	-1.55772	-4.56393	0.00010641
PRSS21	1.19179	4.55737	0.000108991
CA4	-1.44245	-4.55409	0.000110273
AP003171.1	1.17909	4.63172	8.24483e-05
LINC02298	1.1723	4.55333	0.00011056
MUC1	1.08277	4.57102	0.000103531
PFN1P11	-1.56936	-4.54579	0.000113767
IGKV1-12	1.16045	4.54772	0.000112878
CFAP221	1.2491	4.55776	0.00010883
AC004870.2	1.14056	4.55787	0.00010883
IGF2BP2	1.22882	4.60191	9.21864e-05
AC027688.1	-1.02167	-4.54112	0.000115695
CYP19A1	1.47397	4.53713	0.00011727
ROCR	1.08541	4.54044	0.000115921
MNX1-AS1	1.50039	4.5355	0.000117905
PRTG	1.00479	4.53597	0.000117688
NLGN1	1.05888	4.53271	0.000119162
UPK1B	1.07615	4.53604	0.000117688
KCND2	1.07164	4.53112	0.000119786
NTRK2	1.26047	4.5402	0.000116017
PLA2G12B	-1.0066	-4.61435	8.7959e-05
TRIM55	-1.93997	-4.57712	0.000101316
KCNK2	1.33404	4.52192	0.000124009
B3GNT3	1.51455	4.56867	0.000104458
IGKV5-2	1.11646	4.5235	0.000123234
LINC01151	-1.44944	-4.52247	0.00012377
CYP8B1	-2.00284	-4.62	8.61288e-05
FAM201A	1.49557	4.51785	0.000125873
BHLHE22	1.13174	4.51546	0.000127017
MTND5P1	-1.11248	-4.51161	0.000128842
FREM2	1.75178	4.51573	0.000126903
FETUB	-1.5734	-4.59234	9.56292e-05
POU6F2	1.33165	4.50596	0.000131809
HLF	-1.01807	-4.60703	9.04596e-05
TRNP1	1.10493	4.56946	0.000104142
AP000355.1	-1.25558	-4.51297	0.000128207
GALNT17	1.31111	4.50449	0.000132443
GALR3	-1.11498	-4.50163	0.000133945
FAM19A5	1.53727	4.52114	0.000124336
AL391001.1	1.04099	4.49844	0.000135576
SLC38A4	-1.08212	-4.64103	7.95138e-05
SLC6A3	1.12782	4.49864	0.000135491
AC116025.1	-1.13999	-4.49687	0.000136378
NEURL3	1.04506	4.53262	0.000119174
AMPD1	1.02185	4.50327	0.000133114
OBSCN	1.01425	4.53765	0.000117032
PITX1	1.74414	4.50727	0.000131149
PRELP	1.11826	4.55135	0.000111394
FABP4	-1.2902	-4.51941	0.0001251
AC010336.2	-1.02197	-4.48401	0.000142807
AL121839.2	1.0684	4.4877	0.000140893
IAPP	-1.00852	-4.47982	0.000145031
AP003469.2	1.07349	4.47548	0.00014741
KRT87P	1.36017	4.47432	0.000147994
CPS1-IT1	-1.21262	-4.47119	0.000149435
IGLV3-25	1.51322	4.48108	0.000144377
CCL21	1.52728	4.52472	0.000122695
ADAMDEC1	1.1628	4.4771	0.000146485
HPD	-1.87487	-4.62554	8.43042e-05
APOC3	-1.22948	-4.70935	6.1437e-05
SFRP2	1.48937	4.45809	0.00015676
RSPO3	1.243	4.45733	0.000157167
PPP1R14D	1.26627	4.45297	0.000159851
AC079061.1	-1.29391	-4.44956	0.000161738
AOX3P	-1.18982	-4.44826	0.000162375
SMIM24	1.68245	4.47715	0.000146485
UCHL1	1.25	4.47006	0.000150066
ROR1	1.06362	4.45927	0.000156189
APCDD1L	1.01097	4.44303	0.000165745
RSPH1	1.01255	4.44736	0.000162981
TRPM3	-1.07263	-4.43728	0.000169215
IGHJ3	1.0678	4.42804	0.000175171
TMEM132E	1.02141	4.41867	0.000181083
CSDC2	1.04109	4.41352	0.000184652
NRSN1	1.05339	4.42616	0.000176428
RAB27B	1.06645	4.43201	0.000172578
HNF4A-AS1	-1.34991	-4.43099	0.000173127
AC006262.1	1.0109	4.40643	0.000189348
PRSS8	1.83042	4.44516	0.000164358
KCNF1	1.36119	4.40362	0.000191447
TPRG1-AS1	-1.15312	-4.41678	0.000182487
ABCB11	-1.61785	-4.44828	0.000162375
LINC01595	-1.59633	-4.39514	0.000197657
IGHV1-46	1.51055	4.39151	0.000200719
IGLV9-49	1.28417	4.38058	0.000208207
BEX2	1.53098	4.40995	0.000186816
FAM43B	1.15061	4.38228	0.000207391
ACSM5P1	-1.10014	-4.38195	0.000207471
IGHV3-15	1.5479	4.38492	0.000205594
APOC1P1	-1.32325	-4.4519	0.000160444
LINC01480	1.02053	4.37584	0.000211934
JPH1	1.20109	4.38395	0.000206176
AJ009632.2	-1.3364	-4.37097	0.000215683
DIRAS2	1.40287	4.36972	0.000216603
LPA	-1.22786	-4.43132	0.000172971
HSD17B6	-1.20621	-4.52715	0.000121601
AC005307.1	1.00285	4.46106	0.000155153
WNK3	-1.02706	-4.41452	0.000183986
ZNF826P	1.0177	4.37346	0.000213622
KRT17	1.12847	4.37785	0.000210439
IGFBP1	-1.23077	-4.52462	0.000122717
LAMA5-AS1	-1.61578	-4.36909	0.000217046
IGLV2-11	1.49023	4.3624	0.000222096
XDH	-1.08889	-4.44367	0.000165362
AZGP1P2	-1.02822	-4.34243	0.000238964
IGHV5-51	1.50849	4.35626	0.000227384
MTTP	-1.15752	-4.47144	0.000149383
AC087164.2	-1.30968	-4.34504	0.000236783
ALDH3B2	1.19074	4.33752	0.000242888
CR2	1.22266	4.33531	0.000244006
GFRA1	-1.5652	-4.39217	0.000200184
SSTR3	1.12229	4.32719	0.000251533
LINC00844	-1.98165	-4.34229	0.000239051
KLK11	1.23444	4.32704	0.00025164
LARGE2	1.0993	4.36868	0.000217164
PLUT	1.05146	4.32815	0.000250728
LAD1	1.15482	4.4341	0.000171129
AC004264.1	1.02883	4.31008	0.00026771
ITGBL1	1.24199	4.34018	0.000240558
LINC02499	-1.20895	-4.33557	0.000243957
B4GALNT2	1.86283	4.3071	0.000270787
PLCXD3	1.23348	4.31054	0.00026731
AC092336.1	1.01192	4.43567	0.000170206
SHISA9	1.20188	4.297	0.000280911
IGHV1-18	1.5858	4.31026	0.000267569
MIR4290HG	-1.04594	-4.2993	0.000278403
PF4V1	1.22649	4.29354	0.000284199
IGSF9	1.27193	4.35379	0.000229377
PRAC2	1.36145	4.3419	0.000239213
ADARB2	1.14443	4.28515	0.000293331
CASP16P	-1.26667	-4.2947	0.000283047
SORCS1	1.23747	4.27896	0.000300586
ENTPD3	1.03716	4.27639	0.000303149
AC010487.1	1.08333	4.27743	0.000302147
AC025423.3	-1.16082	-4.28649	0.000291774
LOXL4	1.24799	4.35567	0.000227697
IGFN1	1.17167	4.26845	0.000311339
F2RL1	1.05036	4.34035	0.000240443
ABCG8	-1.24664	-4.36118	0.000223224
PKHD1	1.22033	4.29923	0.000278422
AP003119.1	-1.0517	-4.25724	0.000324498
C10orf90	1.20896	4.25255	0.000330268
GPC4	1.07067	4.28912	0.000289038
AC015712.6	1.12695	4.2742	0.000304887
IGHV3-48	1.28567	4.24212	0.000342471
LINC00665	1.00715	4.29684	0.000281038
LIPH	1.13619	4.25664	0.000325225
C19orf33	1.03903	4.24832	0.000335432
DIO3	1.31732	4.23925	0.000346066
RNU1-70P	-1.05597	-4.31315	0.000265116
EN1	1.05111	4.24291	0.000341712
IGHG2	1.51737	4.31093	0.000267102
IGKV1-9	1.44193	4.23249	0.000354572
NECAB2	-1.32431	-4.27569	0.000303638
FAM131C	1.16998	4.22291	0.000365978
EPHA10	1.35397	4.2242	0.000364753
MNX1	1.4033	4.2155	0.000375061
SPX	-1.03965	-4.24732	0.000336487
ACAN	1.07687	4.23168	0.00035556
AGXT2	-1.17726	-4.2962	0.000281682
SPATA17	1.03444	4.21056	0.000381652
IGHA1	1.27184	4.31624	0.000262225
FAM155B	1.29614	4.22289	0.000365978
AC123912.4	1.14819	4.20512	0.000388268
AP001043.1	-1.17249	-4.21207	0.000379638
ADAM23	1.12662	4.20992	0.000382342
HIST3H2BB	1.0707	4.18858	0.00041121
AL355877.1	-1.08774	-4.22739	0.000361044
SOX21	1.00615	4.20066	0.000394165
DSG1	-1.54437	-4.21392	0.000377323
NPTXR	1.02637	4.21928	0.000369603
VEGFD	-1.02346	-4.19518	0.000402411
TMEM52B	1.0855	4.17637	0.000429105
AKR7A3	-1.22017	-4.27499	0.000304136
LYZ	1.12852	4.33674	0.000243414
PI3	1.39814	4.17972	0.00042409
DES	1.16796	4.17659	0.00042888
SMILR	-1.04062	-4.16392	0.000447826
BEX1	1.60408	4.16882	0.000440483
CTTNBP2	1.1581	4.18315	0.000419092
ZNF695	1.13578	4.16002	0.000453894
GFRA3	1.14042	4.15878	0.000455566
RASL11B	1.02776	4.16065	0.000452967
MIR483	1.15812	4.21365	0.00037764
TGFBR3L	-1.06106	-4.17281	0.000434465
TCP10L	-1.12802	-4.18119	0.00042166
AP3B2	1.04069	4.14851	0.000472584
GABRB3	1.60793	4.15737	0.000457883
SULT1B1	-1.11834	-4.20888	0.000383857
SP8	1.33606	4.14214	0.000483305
PRDM16	1.05348	4.15986	0.00045399
LINC01152	1.18642	4.14149	0.000484117
IGHV1-58	1.11718	4.13763	0.000490249
KCNB1	-1.46897	-4.16983	0.000438901
FYTTD1P1	-1.16635	-4.13936	0.000487416
SEZ6L2	1.41004	4.21678	0.000373125
KCNH8	1.14002	4.12674	0.000509258
SRD5A2	-1.3777	-4.1814	0.000421497
SLC6A15	1.13115	4.14026	0.000485903
CFHR3	-1.38338	-4.22133	0.000367544
CYP2C9	-1.31073	-4.27557	0.000303726
AC126603.1	1.03583	4.11105	0.000537648
IGKV3D-11	1.11528	4.11223	0.000535343
IGKV2-24	1.22508	4.10745	0.000544826
KCNK9	1.40284	4.10812	0.000543652
PPP2R2C	1.63975	4.11392	0.000532039
HMGA2	1.42661	4.10472	0.000549908
IL20RA	1.38982	4.09817	0.000560959
GREM2	-1.78425	-4.13446	0.000495646
IGKV3-15	1.47014	4.10582	0.000547866
MCOLN3	1.33049	4.09416	0.00056908
AQP8	-1.59085	-4.09306	0.000570776
GLB1L2	1.06611	4.09387	0.00056942
IGKV3-7	1.07131	4.08461	0.000587396
SOX11	1.0399	4.07919	0.000598163
LINGO1-AS1	1.24682	4.14647	0.000475634
IGLV7-43	1.21767	4.07894	0.000598674
STAC	1.03807	4.08258	0.00059162
SCN7A	1.14958	4.07986	0.000597225
IGLV3-27	1.26011	4.07501	0.000607181
UGT2B27P	-1.17709	-4.08719	0.00058256
RDH16	-1.3253	-4.1905	0.000408592
IGLV2-8	1.29676	4.06123	0.000636571
HOXD11	1.06035	4.13383	0.000496744
AL137798.1	-1.20731	-4.05221	0.000657428
DPYSL4	1.02459	4.05772	0.000645049
AC108136.1	-1.08463	-4.04878	0.000665738
C1QTNF3	-1.02608	-4.09926	0.000559231
PKLR	-1.13377	-4.19028	0.000408894
IGLV1-44	1.45561	4.06781	0.000621693
IGHV3-73	1.3324	4.04097	0.000683769
AC093063.1	1.03299	4.12997	0.000503745
CPS1	-1.67597	-4.24516	0.000338997
IGHV3-74	1.28733	4.04461	0.000675223
IGKV3-11	1.46158	4.07936	0.000598034
ANXA8	1.06599	4.03173	0.000705152
NTS	1.72106	4.04386	0.000677049
AP1M2	1.63008	4.07936	0.000598034
Z97056.1	-1.29762	-4.02973	0.000710113
SRRM3	1.05998	4.03772	0.000690916
PPP1R3G	-1.19901	-4.0812	0.000594525
IGHV1-69D	1.42938	4.01241	0.000754791
LMX1B	1.17931	3.99915	0.000789288
IGHV4-61	1.10995	3.99643	0.000797116
GCNT3	1.17648	4.04166	0.000682111
C10orf91	1.11373	3.9879	0.000820425
HSPB8	1.00511	4.06514	0.000627561
GUCA2A	1.21165	3.98135	0.000838102
CHMP1B2P	1.09342	3.98402	0.000830272
AP000757.2	1.11465	3.97917	0.000844567
DEFB1	1.4811	4.10339	0.000551835
FERMT1	1.20037	4.01251	0.000754717
AC015883.1	1.0003	4.0286	0.000712928
TCEAL2	1.00254	3.9713	0.000867604
IGKV6-21	1.08038	3.96135	0.000896297
FABP6	1.123	3.95795	0.000907293
IGLV2-23	1.46227	3.9857	0.000825501
RIC3	1.05588	3.95742	0.000908719
USH1C	1.74984	3.98379	0.000830815
GLRB	1.32302	3.96204	0.000894284
IGKV3-20	1.47149	3.99166	0.00080961
CYP4F2	-1.24455	-4.06569	0.000626383
PTGDS	1.44074	4.03391	0.000699703
NSUN7	1.1582	3.93421	0.000981886
HAGLR	1.0825	3.9627	0.000892644
PLGLA	-1.27815	-3.93149	0.000991335
AC123912.3	1.03776	3.93454	0.000980933
IGLV1-40	1.43184	3.93793	0.000968961
ANKRD18A	1.19853	3.91044	0.00106024
TRAPPC13P1	-1.14505	-3.90293	0.00108632
C7	1.31782	4.01904	0.000737886
SHD	-1.21416	-3.94483	0.000947847
TMC5	1.32419	3.9403	0.00096169
KRT6B	1.14408	3.89029	0.00113117
KHDC1L	1.01548	4.03466	0.000697851
TFF1	1.34659	3.88693	0.00114238
OPRPN	-1.48632	-3.8857	0.00114632
LINC01587	1.09619	3.88316	0.0011553
AACSP1	1.01509	3.89437	0.00111709
AC018467.1	-1.01682	-3.89512	0.00111494
FIBCD1	1.07785	3.87031	0.00120567
IGHV3-13	1.08297	3.8685	0.00121224
IGHV3-11	1.3804	3.87814	0.0011744
IGHV4-31	1.30132	3.87052	0.0012051
RASEF	1.2006	3.92846	0.00100018
FAM83A-AS1	-1.86247	-3.86816	0.00121323
TLX1	-1.05967	-3.89215	0.0011252
AL355482.1	-1.16146	-3.85614	0.00126144
UGT1A2P	-1.50953	-3.85268	0.00127484
LINC02484	-1.20481	-3.84515	0.00130693
AC245041.2	1.19963	3.84478	0.00130838
CRTAC1	1.02729	3.83989	0.00132992
GDF10	1.24294	3.83642	0.00134562
CES1P1	-1.15239	-3.89845	0.00110187
PCDHA11	1.03088	3.83176	0.00136492
IGHV3-49	1.27819	3.82829	0.00137942
AP001783.1	-1.67351	-3.83274	0.00136195
SLC16A11	-1.01664	-3.90326	0.00108519
CYP1A1	-1.87988	-3.85316	0.0012733
IGLV3-21	1.41793	3.83676	0.00134402
LINC02672	-1.03858	-3.92639	0.00100702
AC011479.1	1.09005	3.82099	0.00141321
NRXN3	1.02801	3.82956	0.00137373
FGFR2	1.39407	3.92155	0.0010241
MOGAT2	-1.46991	-3.86784	0.00121454
IGLV3-1	1.36151	3.80416	0.00149118
CCDC177	-1.30424	-3.78834	0.00156722
AGR2	1.68649	3.80237	0.00150013
BCAS1	1.12355	3.81673	0.0014333
ZNF648	-1.23846	-3.79016	0.00155805
UGT1A3	-1.40371	-3.81557	0.00143863
AL121827.1	-1.41681	-3.77334	0.00164253
HSD11B1	-1.54529	-3.9201	0.00102802
IGLV4-69	1.27486	3.77369	0.00164074
OR10J6P	-1.06951	-3.77307	0.00164397
SAA4	-1.14983	-3.88205	0.00115942
DKK4	-1.61934	-3.74465	0.00180379
PON1	-1.11664	-3.93397	0.000982622
CYP2A6	-1.98455	-3.89451	0.00111682
GATA5	1.31442	3.74041	0.00183023
APOA2	-1.13798	-4.11717	0.000526084
BOK-AS1	-1.00712	-3.73403	0.00186698
IGLV3-19	1.42631	3.76516	0.00168801
AQP7P1	-1.07111	-3.74694	0.00178967
AC026765.2	-1.20541	-3.72945	0.00189205
TUSC8	-1.04777	-3.76243	0.00170309
DIRAS1	1.06162	3.73594	0.00185628
BMP7	1.2202	3.72452	0.00192235
HKDC1	1.00582	3.8429	0.00131697
IGHV4-59	1.36992	3.72623	0.00191164
AC099508.2	-1.0123	-3.699	0.00208574
AFM	-1.13773	-3.85569	0.00126244
IGHV1-69	1.23765	3.68947	0.00214976
IGKV4-1	1.39316	3.73659	0.00185253
LRCOL1	-1.34697	-3.71342	0.00199442
IGKV1-27	1.20935	3.6847	0.00218363
AC008549.1	-1.31091	-3.72117	0.00194378
DEFB132	-1.31559	-3.67519	0.00224732
HAVCR1	1.14917	3.67107	0.00227646
IGKC	1.39612	3.83229	0.0013639
CEACAM5	1.04154	3.67024	0.00228187
CYP2A13	-1.44071	-3.66346	0.00233089
SLC3A1	1.21939	3.70227	0.00206561
IGHV3-23	1.32146	3.68947	0.00214976
AC233296.1	-1.0897	-3.64752	0.00245197
ALDOB	-1.19237	-3.96092	0.000897687
SLC22A10	-1.07358	-3.73364	0.00186891
PYCR1	1.04631	3.74648	0.00179228
PWWP3B	1.29596	3.65384	0.00240451
HMCN2	-1.10873	-3.69847	0.00208959
IGHV2-5	1.00533	3.64108	0.00250228
DLX6	1.15009	3.63252	0.00256874
GNMT	-1.14626	-3.75554	0.00174028
OSTN-AS1	-1.08816	-3.62535	0.00262626
IGLV1-47	1.32101	3.64504	0.00246975
UPP2	-1.32073	-3.65252	0.00241375
PRSS12	1.13716	3.63784	0.00252842
IGLV2-14	1.25971	3.65161	0.00242134
IGLV6-57	1.21476	3.6185	0.00268417
AC083841.1	-1.06848	-3.64722	0.00245364
FAM3B	1.46605	3.66835	0.00229577
AC007406.2	-1.05756	-3.58945	0.00293709
LINC01554	-1.68083	-3.64052	0.00250718
INHA	1.08804	3.58175	0.00300714
CUX2	-1.0837	-3.68647	0.00217138
ADH1A	-1.06906	-3.78824	0.00156754
AL391056.1	1.09749	3.56408	0.00317918
OTC	-1.24232	-3.70385	0.00205591
CD5L	-1.39887	-3.59723	0.00286466
AC008708.1	-1.0536	-3.54021	0.00342042
AC091133.2	1.14672	3.63151	0.00257657
VIL1	1.05864	3.6742	0.00225367
IGKV1-16	1.20183	3.52522	0.00358054
GREM1	1.02288	3.56234	0.00319388
ATP12A	1.39835	3.54169	0.00340688
UBXN10	-1.07301	-3.58347	0.00299022
F9	-1.34397	-3.67775	0.0022284
OCA2	1.20231	3.50751	0.0037662
DNMT3L	-1.03017	-3.48991	0.00397076
IGHV4-34	1.08579	3.50079	0.00384631
IGKV1-17	1.19465	3.4808	0.00407715
CYP2A7	-1.83176	-3.51882	0.00364669
LINC02158	-1.12132	-3.4596	0.00434399
IGHV3-33	1.13561	3.46237	0.00430879
CYP2B6	-1.05099	-3.60773	0.00277597
IGHV3-21	1.21466	3.46667	0.00425427
AL161645.1	-1.04531	-3.44498	0.00453639
PRAMEF15	-1.00447	-3.45941	0.0043453
IGF2BP1	1.48663	3.51008	0.00373826
AL390726.5	1.00676	3.43388	0.0046833
HOXC10	1.19877	3.43374	0.00468441
CA12	1.12753	3.52494	0.00358369
CCL20	1.0746	3.55529	0.00326328
IGHG1	1.45024	3.63689	0.00253592
MMP12	1.11417	3.43123	0.00471813
AC136601.2	-1.08572	-3.41888	0.00489295
PCDHAC2	1.00459	3.41077	0.00501764
IGHV4-28	1.02358	3.4058	0.0050868
IGKV1-6	1.1496	3.41173	0.00500437
IGHV3-53	1.04984	3.39976	0.00518467
HP	-1.07011	-3.78502	0.00158407
PAGE4	-1.85596	-3.39703	0.00522853
ASPHD1	1.03244	3.44033	0.00460122
PODXL2	1.06884	3.44259	0.00456954
GPR88	-1.52861	-3.43765	0.00463672
IGLV3-9	1.0359	3.34962	0.00599754
IGLV8-61	1.16915	3.35638	0.00587731
CCL19	1.1861	3.39544	0.00525356
DNER	1.17249	3.32951	0.00635189
SLC22A12	-1.71106	-3.33213	0.0063069
CYP2B7P	-1.34291	-3.43289	0.00469569
IBSP	1.02044	3.31139	0.0066876
TUBBP5	1.18078	3.31889	0.00654746
ACADL	-1.17297	-3.38513	0.00541033
DQX1	1.20566	3.31145	0.0066869
VSNL1	-1.00622	-3.40938	0.0050374
FAM163B	1.03561	3.30171	0.00687174
CASR	1.00997	3.29316	0.00703601
GDF2	1.0902	3.29302	0.00703677
ZNF385D	-1.03963	-3.30851	0.00674017
UGT1A10	1.16006	3.28347	0.00722658
AC239800.2	-1.27222	-3.31697	0.00658124
DLX6-AS1	1.04781	3.28253	0.00724406
IGLC2	1.14168	3.39228	0.00530105
AHSG	-1.11933	-3.63153	0.00257657
ARG1	-1.04661	-3.5056	0.00378834
IGHG3	1.214	3.39443	0.00526821
LINC01436	1.03919	3.25755	0.00776599
GBP7	-1.07732	-3.36512	0.00572979
PAPPA2	-1.27521	-3.28911	0.00711739
SSTR5	1.18204	3.23656	0.00824342
THRSP	-1.62414	-3.31808	0.00655898
TMEM179	1.03583	3.22521	0.00851564
SLC28A1	-1.0578	-3.35215	0.00595197
CLEC2L	1.10886	3.21455	0.00876
IGHV1-2	1.17019	3.22356	0.00855579
RGSL1	-1.25274	-3.21229	0.00881337
SLC22A1	-1.34798	-3.38195	0.00545843
NR1I2	-1.12326	-3.33839	0.00619396
AC112206.2	-1.08993	-3.23829	0.00820249
EVPL	1.07404	3.23118	0.0083664
CDH19	1.0246	3.21117	0.00883908
SULT1C2	1.08961	3.308	0.00674971
UGT1A4	-1.45191	-3.3011	0.006881
LECT2	-1.31467	-3.33142	0.00631887
GBA3	-1.09033	-3.29502	0.00700231
CDHR2	1.16238	3.28375	0.00722269
FXYD1	-1.08615	-3.26124	0.00769056
C6orf223	1.21986	3.18308	0.0095622
IGLL5	1.13848	3.21841	0.00867837
SPINK1	1.49603	3.36116	0.0057973
FOXQ1	1.09457	3.21757	0.00869802
IGF2BP3	1.05674	3.1785	0.00967637
HORMAD2	-1.04665	-3.13637	0.0108465
CHL1	1.21952	3.13663	0.0108393
NRCAM	1.07631	3.20321	0.00903372
PRAMEF4	-1.07269	-3.12151	0.0112726
IGHV3-30	1.10731	3.13841	0.0107859
LINC01018	-1.51975	-3.21178	0.00882465
ADAMTS16	1.03889	3.12693	0.0111155
ADH4	-1.41377	-3.32542	0.00642361
AC087379.2	-1.03336	-3.0656	0.0130883
HOXC9	1.01267	3.05661	0.0134032
CYP2C8	-1.06666	-3.28888	0.00712053
LINC01093	-1.02245	-3.07068	0.0129126
GABRA3	1.11428	3.02582	0.0145275
CYP7A1	-1.44589	-3.16237	0.0101137
MUC13	1.26979	3.17492	0.00977399
HRG	-1.24627	-3.34272	0.00611675
SLC16A9	1.02604	3.038	0.0140618
RELN	1.25072	3.14565	0.0105869
FNDC5	-1.11775	-3.07164	0.012879
AFAP1-AS1	1.17633	2.98004	0.0163144
TGM3	-1.00704	-3.04632	0.0137596
PNCK	1.0908	2.93385	0.0183887
PRAMEF10	-1.18784	-2.91647	0.0192338
HEPACAM	-1.44809	-2.91864	0.0191269
DACT2	1.08593	2.98865	0.0159586
LINC02428	-1.05252	-2.94225	0.0180034
NAT2	-1.07523	-2.93092	0.0185262
IGF2	1.39438	3.14595	0.0105778
PRAMEF33	-1.01132	-2.83753	0.0234229
CFHR1	-1.01118	-3.11542	0.0114533
DUOX2	1.12276	2.84571	0.0229668
SSTR5-AS1	1.21618	2.7805	0.0268972
SLC13A5	-1.00063	-3.03037	0.0143528
FOLH1B	-1.04049	-2.78022	0.0269159
LINC00942	1.0024	2.75411	0.0286839
ERICH5	1.01454	2.94047	0.0180788
IGHGP	1.01206	2.81984	0.0244683
SPP2	-1.13005	-2.92582	0.0187639
KRT20	1.04785	2.73357	0.0300653
IGLC3	1.02252	2.83319	0.0236609
GSTA1	-1.01266	-3.04188	0.0139268
UPK3A	1.16076	2.75827	0.0283818
NPTX2	1.03259	2.76008	0.0282559
PRSS3	1.16387	2.73457	0.0300012
ASCL1	-1.01623	-2.64221	0.0372734
CHRNA4	-1.34205	-2.67164	0.0347392
SLC12A1	-1.0465	-2.5362	0.0474259
CYP3A4	-1.4894	-2.78349	0.0267339
FGF21	-1.02911	-2.68218	0.0338928
BCL2L10	-1.04027	-2.51211	0.0499662
UROC1	-1.06363	-2.58849	0.0421972
GCGR	-1.15603	-2.55665	0.0453531
