# Supplementary material for: Novel insights into the progression and prognosis of the calpain family members in hepatocellular carcinoma: a comprehensive integrated analysis
Source: Front Mol Biosci. 2023 Jul 12;10:1162409. doi: 10.3389/fmolb.2023.1162409 (PMC10368982; doi:10.3389/fmolb.2023.1162409)
Supplement: Supplementary file 5 [file Table1.XLSX]

## Sheet: CNV_stage_matrix_loss_gain_for_
Gene	Loss (%)	Gain (%)
CAPN1	2.41	1.34
CAPN2	2.41	6.7
CAPN3	2.14	0.8
CAPNS1	0.8	2.14
CAPN5	0.27	3.22
CAPN6	1.34	2.68
CAPN7	1.34	3.49
CAPN8	2.14	6.7
CAPN9	1.61	8.31
CAPN10	5.63	3.22
CAPN11	0.27	7.24
CAPN12	1.07	2.68
CAPN13	0.27	4.29
CAPN14	0.27	3.75
CAPNS2	1.34	1.07
CAPN15	2.95	2.41
