# Supplementary material for: Novel insights into the progression and prognosis of the calpain family members in hepatocellular carcinoma: a comprehensive integrated analysis
Source: Front Mol Biosci. 2023 Jul 12;10:1162409. doi: 10.3389/fmolb.2023.1162409 (PMC10368982; doi:10.3389/fmolb.2023.1162409)
Supplement: Supplementary file 6 [file Table5.XLSX]

## Sheet: cox1_table_lasso_tcga
Gene	HR_95CI	p
AC015908.3	0.45 (0.31-0.64)	<0.001
TMEM220-AS1	0.46 (0.32-0.66)	<0.001
DMGDH	0.48 (0.33-0.68)	<0.001
CR936218.2	0.48 (0.33-0.68)	<0.001
UPB1	0.48 (0.34-0.69)	<0.001
AC021491.4	0.48 (0.34-0.7)	<0.001
SLC22A1	0.49 (0.34-0.7)	<0.001
MTND4P20	0.49 (0.34-0.7)	<0.001
CYP3A43	0.5 (0.35-0.71)	<0.001
RNU1-70P	0.5 (0.35-0.71)	<0.001
AC121758.1	0.5 (0.35-0.71)	<0.001
G6PC	0.5 (0.35-0.72)	<0.001
BTNL9	0.51 (0.36-0.72)	<0.001
AC115619.1	0.51 (0.36-0.72)	<0.001
ANXA10	0.51 (0.36-0.73)	<0.001
ADH4	0.51 (0.36-0.73)	<0.001
CFHR3	0.52 (0.36-0.73)	<0.001
CPS1	0.52 (0.36-0.74)	<0.001
CFHR1	0.52 (0.36-0.74)	<0.001
AL445493.3	0.52 (0.37-0.74)	<0.001
SLC6A1	0.52 (0.37-0.75)	<0.001
SPP2	0.53 (0.37-0.75)	<0.001
AFM	0.53 (0.37-0.76)	<0.001
SARDH	0.53 (0.38-0.76)	<0.001
PON1	0.54 (0.38-0.76)	0.001
AASS	0.54 (0.38-0.77)	0.001
SLC16A11	0.54 (0.38-0.77)	0.001
ITIH1	0.54 (0.38-0.77)	0.001
CHAD	0.54 (0.38-0.77)	0.001
CPB2	0.54 (0.38-0.77)	0.001
AL445423.1	0.54 (0.38-0.77)	0.001
ABCG8	0.55 (0.38-0.78)	0.001
CPN2	0.55 (0.38-0.78)	0.001
CFHR4	0.55 (0.39-0.78)	0.001
PRICKLE1	0.55 (0.39-0.78)	0.001
BDH1	0.55 (0.39-0.78)	0.001
TMEM132E	0.55 (0.39-0.78)	0.001
CYP2C9	0.56 (0.39-0.79)	0.001
SLC22A25	0.56 (0.39-0.8)	0.001
GYS2	0.56 (0.39-0.8)	0.001
CDO1	0.56 (0.39-0.8)	0.001
GNMT	0.56 (0.4-0.8)	0.001
PAH	0.56 (0.4-0.8)	0.001
ABCA9	0.56 (0.4-0.8)	0.002
TCP10L	0.56 (0.4-0.8)	0.001
AMDHD1	0.57 (0.4-0.8)	0.001
TAT	0.57 (0.4-0.8)	0.001
A1BG	0.57 (0.4-0.81)	0.002
ADORA2A-AS1	0.57 (0.4-0.81)	0.002
C3P1	0.57 (0.4-0.81)	0.002
CYP2C8	0.57 (0.4-0.81)	0.002
SLC10A1	0.57 (0.4-0.81)	0.002
AC087164.2	0.57 (0.4-0.81)	0.002
MTND6P3	0.57 (0.4-0.82)	0.002
GLYATL1	0.58 (0.41-0.82)	0.002
ADH1A	0.58 (0.41-0.82)	0.002
RDH16	0.58 (0.41-0.82)	0.002
MTND5P1	0.58 (0.41-0.83)	0.003
C7	0.58 (0.41-0.83)	0.002
LEAP2	0.58 (0.41-0.83)	0.003
AC079061.1	0.59 (0.41-0.83)	0.003
CPS1-IT1	0.59 (0.41-0.83)	0.003
LECT2	0.59 (0.42-0.84)	0.003
TAT-AS1	0.59 (0.42-0.84)	0.003
AP001065.1	0.59 (0.42-0.84)	0.003
F9	0.59 (0.42-0.84)	0.003
CD5L	0.59 (0.42-0.84)	0.003
SLC38A4	0.59 (0.42-0.84)	0.003
AC020937.1	0.59 (0.42-0.84)	0.004
HRG	0.6 (0.42-0.85)	0.004
AL360181.1	0.6 (0.42-0.85)	0.004
AC015908.2	0.6 (0.42-0.85)	0.004
ABCG5	0.6 (0.42-0.85)	0.004
AL109933.1	0.6 (0.42-0.86)	0.005
AP001781.1	0.6 (0.42-0.85)	0.004
SRD5A2	0.6 (0.42-0.85)	0.004
FTCD	0.6 (0.42-0.85)	0.004
F13B	0.6 (0.42-0.86)	0.005
ADHFE1	0.6 (0.42-0.86)	0.005
LINC02499	0.6 (0.42-0.86)	0.005
PRTG	0.61 (0.43-0.86)	0.005
AC006329.2	0.61 (0.43-0.86)	0.005
CRYAA	0.61 (0.43-0.86)	0.005
LINGO4	0.61 (0.43-0.86)	0.005
ACNATP	0.61 (0.43-0.86)	0.005
CYP7A1	0.61 (0.43-0.86)	0.006
TRMT112P4	0.61 (0.43-0.86)	0.006
GSTA7P	0.61 (0.43-0.86)	0.006
BAAT	0.61 (0.43-0.87)	0.006
CYP3A4	0.61 (0.43-0.87)	0.006
LINC01554	0.62 (0.43-0.88)	0.007
GALNT15	0.62 (0.43-0.87)	0.006
AC099508.2	0.62 (0.43-0.87)	0.007
HAO1	0.62 (0.44-0.88)	0.007
UROC1	0.62 (0.44-0.88)	0.007
PFN1P11	0.62 (0.44-0.88)	0.007
AL354872.2	0.62 (0.44-0.88)	0.008
CCDC177	0.62 (0.44-0.88)	0.008
BHMT	0.62 (0.44-0.88)	0.008
MTCYBP18	0.62 (0.44-0.89)	0.009
PPP1R3G	0.62 (0.44-0.89)	0.008
GPT	0.63 (0.44-0.89)	0.008
ACSM2B	0.63 (0.44-0.89)	0.01
IL27	0.63 (0.44-0.89)	0.009
NR1I2	0.63 (0.44-0.89)	0.009
XDH	0.63 (0.44-0.89)	0.01
CLDN14	0.63 (0.44-0.89)	0.01
GPLD1	0.63 (0.44-0.9)	0.01
AADACP1	0.63 (0.45-0.9)	0.011
IGKV1-6	0.64 (0.45-0.9)	0.011
CYP4A11	0.64 (0.45-0.9)	0.012
HNF4A-AS1	0.64 (0.45-0.9)	0.011
IGHV4-31	0.64 (0.45-0.9)	0.011
ALDOB	0.64 (0.45-0.9)	0.011
IGF2	0.64 (0.45-0.9)	0.012
ACOX2	0.64 (0.45-0.9)	0.012
ASPDH	0.64 (0.45-0.91)	0.012
AC133539.1	0.64 (0.45-0.91)	0.013
CTH	0.64 (0.45-0.91)	0.013
MAT1A	0.64 (0.45-0.91)	0.013
DAO	0.64 (0.45-0.91)	0.013
PROZ	0.64 (0.46-0.91)	0.013
APOC4-APOC2	0.64 (0.45-0.91)	0.013
SCN4A	0.64 (0.46-0.91)	0.014
KLKB1	0.64 (0.46-0.91)	0.013
CYP8B1	0.64 (0.46-0.91)	0.014
NUGGC	0.64 (0.45-0.92)	0.014
AC116025.1	0.64 (0.46-0.91)	0.014
TRPM3	0.65 (0.46-0.92)	0.014
IGHV4-28	0.65 (0.46-0.92)	0.014
AP003716.1	0.65 (0.46-0.92)	0.015
SLCO1B1	0.65 (0.46-0.92)	0.015
IGLV3-10	0.65 (0.46-0.92)	0.015
EHHADH	0.65 (0.46-0.92)	0.016
CYP4F12	0.65 (0.46-0.92)	0.016
TTPA	0.65 (0.46-0.93)	0.017
IGHG3	0.65 (0.46-0.93)	0.017
LINC02362	0.65 (0.46-0.93)	0.017
ACOT12	0.65 (0.46-0.92)	0.016
IGSF9	0.66 (0.46-0.93)	0.018
CYP4F2	0.66 (0.46-0.93)	0.018
BANF1P2	0.66 (0.46-0.93)	0.019
IGLV3-19	0.66 (0.47-0.93)	0.019
TPPP2	0.66 (0.47-0.94)	0.019
IGLV3-9	0.66 (0.47-0.94)	0.019
IGSF23	0.66 (0.47-0.93)	0.019
FYTTD1P1	0.66 (0.47-0.94)	0.02
OTC	0.66 (0.47-0.94)	0.02
C8A	0.66 (0.47-0.94)	0.02
CBLN1	0.66 (0.47-0.94)	0.02
AP3B2	0.66 (0.47-0.94)	0.022
MOGAT2	0.66 (0.47-0.94)	0.021
STPG3	0.66 (0.47-0.94)	0.021
HLF	0.66 (0.47-0.94)	0.022
LRRC3-DT	0.66 (0.47-0.94)	0.021
KLF15	0.66 (0.47-0.94)	0.022
LINC00671	0.66 (0.47-0.94)	0.021
AKR7A3	0.67 (0.47-0.94)	0.022
PLGLA	0.67 (0.47-0.95)	0.024
IGLV7-43	0.67 (0.47-0.95)	0.024
MGP	0.67 (0.47-0.95)	0.025
LINC02428	0.67 (0.47-0.95)	0.025
F7	0.67 (0.47-0.95)	0.025
PCK2	0.67 (0.47-0.95)	0.025
NAT2	0.67 (0.47-0.95)	0.026
LPA	0.67 (0.48-0.95)	0.025
AC012313.10	0.67 (0.47-0.95)	0.025
RGN	0.67 (0.48-0.95)	0.025
SEC14L2	0.68 (0.48-0.96)	0.027
TRIM55	0.68 (0.48-0.96)	0.028
MYRIP	0.68 (0.48-0.96)	0.027
IGLV2-11	0.68 (0.48-0.96)	0.027
GBP7	0.68 (0.48-0.96)	0.027
ABCB11	0.68 (0.48-0.96)	0.028
DCN	0.68 (0.48-0.96)	0.028
UGT2B10	0.68 (0.48-0.96)	0.03
ACKR2	0.68 (0.48-0.96)	0.028
CYP4F3	0.68 (0.48-0.96)	0.029
AC008250.2	0.68 (0.48-0.96)	0.031
IGLV2-8	0.68 (0.48-0.96)	0.03
MTCYBP35	0.68 (0.48-0.97)	0.031
F11	0.68 (0.48-0.97)	0.032
IGKV4-1	0.68 (0.48-0.97)	0.032
IGLV4-69	0.68 (0.48-0.97)	0.032
AL161668.4	0.68 (0.48-0.97)	0.032
ACSM2A	0.68 (0.48-0.97)	0.033
IGHV3-73	0.68 (0.48-0.97)	0.032
DSG1	0.69 (0.48-0.97)	0.033
CA5A	0.69 (0.48-0.97)	0.034
AC091925.1	0.69 (0.48-0.97)	0.033
IGHV2-26	0.69 (0.48-0.97)	0.033
AL157756.1	0.69 (0.48-0.97)	0.034
HGD	0.69 (0.49-0.97)	0.035
ABCA6	0.69 (0.49-0.97)	0.035
LINC01352	0.69 (0.49-0.97)	0.035
GBA3	0.69 (0.49-0.97)	0.035
TECTB	0.69 (0.48-0.98)	0.037
KNG1	0.69 (0.49-0.98)	0.036
AZGP1P1	0.69 (0.49-0.98)	0.036
IGKV3-15	0.69 (0.49-0.98)	0.037
PKLR	0.69 (0.49-0.98)	0.04
KCNIP1	0.7 (0.49-0.99)	0.041
SULT2A1	0.7 (0.49-0.99)	0.042
AC010185.1	0.7 (0.49-0.99)	0.045
AOC4P	0.7 (0.49-0.99)	0.043
AGXT2	0.7 (0.49-0.99)	0.043
TTYH1	0.7 (0.49-0.99)	0.044
APOC3	0.7 (0.5-0.99)	0.043
BHMT2	0.7 (0.49-0.99)	0.044
CD300LG	0.7 (0.5-0.99)	0.044
RPL7L1P3	0.7 (0.49-0.99)	0.044
IGKV1-17	0.7 (0.49-0.99)	0.045
IGLC2	0.7 (0.5-0.99)	0.045
AC010336.2	0.7 (0.5-0.99)	0.044
MASP2	0.7 (0.5-0.99)	0.045
SRPX	0.7 (0.5-1)	0.047
MFAP4	0.7 (0.5-1)	0.047
TMEM132A	1.42 (1-2.01)	0.049
POSTN	1.42 (1-2.01)	0.049
LIF	1.42 (1-2.01)	0.047
PTGES3L-AARSD1	1.42 (1-2.01)	0.048
ULBP1	1.42 (1-2.01)	0.048
AC004540.1	1.42 (1-2.01)	0.047
TMSB10	1.42 (1-2.02)	0.047
CCL26	1.42 (1.01-2.02)	0.046
EFNA5	1.42 (1-2.02)	0.048
PMAIP1	1.43 (1-2.02)	0.047
HAS2-AS1	1.43 (1-2.02)	0.047
IGF2BP3	1.43 (1.01-2.02)	0.045
APCDD1L	1.43 (1.01-2.02)	0.044
LINC00665	1.43 (1.01-2.02)	0.045
CEP126	1.43 (1.01-2.03)	0.045
TGFB2-AS1	1.43 (1.01-2.02)	0.043
ARHGAP40	1.43 (1.01-2.03)	0.043
AC080038.4	1.43 (1.01-2.03)	0.043
SCG2	1.44 (1.01-2.04)	0.042
TMC5	1.44 (1.01-2.03)	0.041
SPHK1	1.44 (1.02-2.04)	0.04
KRT17	1.44 (1.02-2.03)	0.04
PLA2G4F	1.44 (1.02-2.04)	0.039
RCOR2	1.44 (1.02-2.04)	0.04
TRNP1	1.44 (1.02-2.04)	0.039
HOXC9	1.45 (1.02-2.05)	0.038
LINC02041	1.45 (1.02-2.05)	0.038
CASC15	1.45 (1.02-2.05)	0.038
TESC	1.45 (1.02-2.05)	0.038
UNC13A	1.45 (1.02-2.06)	0.039
COL11A1	1.45 (1.03-2.05)	0.035
GOLGA7B	1.46 (1.03-2.06)	0.034
HTRA3	1.46 (1.03-2.07)	0.034
ACOT11	1.47 (1.03-2.08)	0.032
STRA6	1.47 (1.04-2.08)	0.031
TDRD5	1.47 (1.04-2.08)	0.03
LINC00942	1.47 (1.04-2.08)	0.03
LINC02188	1.47 (1.03-2.08)	0.031
CERS1	1.47 (1.03-2.09)	0.032
CYP4F23P	1.47 (1.04-2.09)	0.03
KRT15	1.48 (1.04-2.09)	0.03
PFKFB3	1.48 (1.04-2.09)	0.029
MBOAT4	1.48 (1.04-2.09)	0.028
LHFPL3-AS2	1.48 (1.04-2.1)	0.028
AL451064.1	1.48 (1.05-2.1)	0.027
TBILA	1.48 (1.05-2.1)	0.027
TRPA1	1.48 (1.05-2.1)	0.027
C1QL4	1.49 (1.05-2.11)	0.026
KRT6B	1.49 (1.05-2.12)	0.025
PPP1R14C	1.5 (1.05-2.12)	0.024
DNER	1.5 (1.06-2.12)	0.023
KIF3C	1.5 (1.06-2.12)	0.023
ATP1A1	1.5 (1.06-2.13)	0.022
HKDC1	1.5 (1.06-2.13)	0.021
HSPB8	1.51 (1.06-2.14)	0.022
PPP2R2C	1.51 (1.06-2.14)	0.021
GCNT3	1.51 (1.07-2.14)	0.02
ZNF391	1.51 (1.06-2.14)	0.021
USH1C	1.52 (1.07-2.14)	0.019
TNNI3	1.52 (1.07-2.15)	0.019
SLCO4C1	1.52 (1.07-2.15)	0.019
FOLR1	1.52 (1.07-2.15)	0.019
SLC35F3	1.52 (1.07-2.15)	0.019
TSPAN15	1.52 (1.07-2.17)	0.021
ABCC4	1.52 (1.07-2.17)	0.019
AP003469.2	1.52 (1.08-2.16)	0.017
KCNF1	1.53 (1.07-2.18)	0.018
ZNF320	1.53 (1.08-2.17)	0.017
CYP19A1	1.54 (1.09-2.17)	0.015
RPLP0P2	1.54 (1.08-2.18)	0.016
KIF25-AS1	1.54 (1.09-2.19)	0.015
FXYD3	1.55 (1.09-2.19)	0.014
KCND2	1.56 (1.1-2.21)	0.012
SPATA17	1.57 (1.11-2.22)	0.011
C6orf223	1.57 (1.11-2.23)	0.01
TYRO3	1.58 (1.11-2.24)	0.011
CLEC5A	1.58 (1.11-2.24)	0.01
LINC02560	1.58 (1.11-2.24)	0.01
SLC6A3	1.59 (1.12-2.25)	0.009
C12orf75	1.59 (1.12-2.26)	0.009
DNAH7	1.6 (1.13-2.27)	0.009
GABRA3	1.6 (1.13-2.27)	0.008
CXCL5	1.6 (1.12-2.28)	0.009
TNNT1	1.6 (1.13-2.27)	0.008
FABP6	1.6 (1.13-2.27)	0.008
TFF1	1.6 (1.13-2.27)	0.008
CTHRC1	1.6 (1.13-2.28)	0.008
PTHLH	1.61 (1.13-2.28)	0.008
FZD7	1.61 (1.14-2.29)	0.007
AP1M2	1.63 (1.15-2.31)	0.006
CHST4	1.63 (1.15-2.32)	0.006
DEPDC1B	1.63 (1.15-2.32)	0.006
KRT20	1.64 (1.15-2.33)	0.006
IBSP	1.65 (1.16-2.34)	0.005
CXCL3	1.65 (1.16-2.34)	0.005
GFRA3	1.67 (1.18-2.37)	0.004
ETV4	1.67 (1.18-2.37)	0.004
CLEC2L	1.67 (1.18-2.37)	0.004
LRRC1	1.69 (1.19-2.39)	0.003
MFAP2	1.69 (1.19-2.41)	0.003
RUNDC3A	1.69 (1.19-2.4)	0.003
ITGB6	1.7 (1.2-2.42)	0.003
PIFO	1.7 (1.2-2.42)	0.003
CTSE	1.7 (1.19-2.43)	0.003
C10orf91	1.71 (1.2-2.43)	0.003
GJB3	1.71 (1.2-2.43)	0.003
ZG16B	1.72 (1.2-2.45)	0.003
ZNF239	1.72 (1.21-2.44)	0.002
TFF2	1.73 (1.21-2.46)	0.002
PNCK	1.76 (1.24-2.5)	0.002
DPYSL4	1.78 (1.24-2.54)	0.002
EGLN3	1.79 (1.26-2.54)	0.001
CXCL1	1.8 (1.26-2.57)	0.001
SHISA9	1.81 (1.27-2.59)	0.001
CLDN18	1.82 (1.28-2.59)	0.001
CREG2	1.82 (1.28-2.6)	0.001
AGR2	1.85 (1.3-2.62)	0.001
LINC01559	1.85 (1.3-2.63)	0.001
PKM	1.86 (1.3-2.65)	0.001
POF1B	1.87 (1.31-2.66)	0.001
C3orf52	1.87 (1.31-2.66)	0.001
ADAM12	1.97 (1.38-2.81)	<0.001
CAPG	1.97 (1.38-2.81)	<0.001
CXCL8	1.97 (1.38-2.82)	<0.001
MMP10	2.03 (1.42-2.89)	<0.001
CA9	2.04 (1.43-2.91)	<0.001
PPFIA4	2.04 (1.44-2.91)	<0.001
SPP1	2.09 (1.46-2.99)	<0.001
SOX11	2.38 (1.66-3.43)	<0.001
